# Supplementary material for: Comparison of bedside abdominal ultrasonography and abdominal radiography in predicting surgical intervention in neonatal necrotising enterocolitis
Source: Front Pediatr. 2026 Jul 9;14:1895567. doi: 10.3389/fped.2026.1895567 (PMC13391908; doi:10.3389/fped.2026.1895567)
Supplement: Supplementary file 1 [file Table1.xlsx]

## Sheet: data
patient_id	sex	surgery	gestational_age_wk	birth_weight_g	delivery_mode	feeding_mode	abdominal_distension	worsening_distension	bloody_stool	vomiting	abdominal_tenderness	abdominal_guarding	abdominal_mass	abdominal_wall_erythema	bowel_sounds	CRP_mg_L	RBC	hemoglobin_g_L	hematocrit	WBC_10e9_L	neutrophil_pct	lymphocyte_pct	monocyte_pct	neutrophil_count	lymphocyte_count	monocyte_count	platelet_10e9_L	procalcitonin_ng_mL	sodium_mmol_L	blood_culture	AXR_intestinal_gas	AXR_rigid_bowel_course	AXR_widened_interloop	AXR_fixed_loop	AXR_equivocal_intramural_gas	AXR_pneumatosis	AXR_portal_venous_gas	AXR_pneumoperitoneum	US_intestinal_gas	US_bowel_wall_thickening	US_bowel_wall_ischemia	US_equivocal_intramural_gas	US_pneumatosis	US_portal_venous_gas	US_peritoneal_effusion	US_anechoic_effusion
1	2	0	35	2140	2	3	1	0	1	1	0	0	0	0	0	0.51	4.58	171		7.52	61.1	26.2	8.3	4.59	1.97	0.62	217		140	0	1		0	0	0	0	0	0	1	0	0	0	0	0	1	0
2	1	0	35	1350	2	3	1		0	1	1	0	0	0	1	160.11				2.5							1		134	0	1		0	0	0	0	0	0	1	0	0	0	1	0	1	0
3	1	0	29	1100	1	3	1		1	0	0	0	0	0	1	77.04				6.14							218	1.12	135	0	1		0	1	0	1	0	0	1	0	0	0	1	0	1	0
4	1	0	35	1500	2	3	1		0	1	0	0	0	0	0	8.51				5.11							151		135	0	1		1	0	0	0	0	0	1	0	0	0	0	0	1	0
5	1	0	36	2320	2	2	0		1	0	0	0	0	0	0	0.47				12.16							577		139	0	1		0	0	0	0	0	0	1	0	0	0	1	0	0	0
6	1	0	36	1720	2	3	1		0	1	0	0	0	0	0	30.57				9.49							246		139	0	1		1	0	0	0	0	0	1	0	0	0	0	0	0	0
7	1	0	34	1860	2	2	1		1	0	0	0	0	0	0	44.94				6.76							443	0.38	135	0	1		0	0	0	0	0	0	1	0	0	0	0	0	0	0
8	1	0	32	2100	2	3	1		0	1	0	0	0	0	0	110.37				3.83							266	5.65	141	0	3		0	1	0	0	0	0	1	1	0	0	1	0	2	1
9	1	0	35	2510	2	3	1		0	0	0	0	0	0	0	0.66				6.13							272		143	0	1		0	0	0	0	0	0	1	0	0	0	1	0	1	0
10	2	0	40	3050	1	2	0		1	0	0	0	0	0	0	0.59				7.31							282		134	0	3		0	0	0	0	0	0	1	0	0	0	0	0	0	0
11	1	0	26	950	1	1	1		1	1	0	0	0	0	0	60.45				5.7							155	1.1	141	0	1		0	0	0	0	0	0	1	0	0	0	1	0	0	0
12	2	0	33	1840	2	3	1		1	0	0	0	0	0	0	7.56				9.14							281	0.09	140	0	1		1	0	0	0	0	0	1	0	0	0	0	0	0	0
13	2	0	40	3020	2	3	0		0	0	0	0	0	0	1	0.86				8.91							376	0.19	139	0	1		0	0	0	0	0	0	1	0	0	0	0	0	0	0
14	2	0	36	2720	2	3	1		0	1	0	0	0	0	0	2.92				11.71							319		142	0	1		0	0	0	0	0	0	1	0	0	0	1
15	1	0	34	2475	1	2	0		1	0	0	0	0	0	0	0.5				14.31							421		141	0	1		0	0	1	0	0	0	1	0	0	0	1	1	0	0
16	1	0	35	2440	2	2	0		1	0	0	0	0	0	0	1.38				9.98							351	0.02	138	0	1		0	0	0	0	0		1	0	0	0	0	0	0	0
17	1	0	39	3400	1	2	1		0	1	0	0	0	0	0	8.67				13.72							271		140	0	1		0	0	0	0	0	0	1	0	0	0	1	0	1	0
18	2	0	38	3200	2	2	0		1	1	0	0	0	0	0	0.5				13.58							337	0.18	135	0	1		0	0	0	0	0	0	1	0	0	0	0	0	0	0
19	2	0	29	1315	1	3	1		1	0	0	0	0	0	0	10.53				20.17							260		140	0	1		0	0	0	0	0	0	1	0	0	0	0	0	0	0
20	1	0	38	3280	2	2	0		1	0	0	0	0	0	0	0.99				9.82							217	0.17	138	0	1		0	0	0	0	0	0	1	0	0	0	0	0	0	0
21	1	0	35	2500	2	2	1		0	0	0	1	0	0	0	4.6				7.36							299		143	0	1		0	0	0	0	0	0	1	0	0	0	0	0	0	0
22	1	0	32	1700	1	3	1		1	0	0	0	0	0	0	16.02				12.4							294	0.38	142	0	1		0	0	0	0	0	0	1	1	0	0	0	0	1	0
23	2	1	31	1500	2	3	1		0	0	0	1	0	0	1	62.91				5.82							237	20.77	131	0	3		0	0	0	1	1	0	1	1	0	0	1	1	2	1
24	2	0	33	2050	2	3	0		1	0	0	0	0	0	0	13.99				12.01							308	0.43	140	0	1		1	0	0	0	0	0	1	0	0	0	0	0	0	0
25	1	0	35	2900	2	3	1		0	0	0	0	0	0	0	1.54				10.22							273		140	0	1		1	0	0	0	0	0	1	0	0	0	0	0
26	1	0	34	1640	2	3	1		0	1	0	0	0	0	0	2.43				6.74							107	0.12	145	0	1		0	0	0	0	0	0	1	0	0	0	0	0
27	1	0	36	1920	1	3	1		0	1	0	0	0	0	0	43.75				12.39							149	1.14	136	0	1		0	0	0	0	0	0	1	0	0	0	0	0
28	1	0	40	4200	2	3	0		1	0	0	0	0	0	1	6.79				3.8							272		141	0	1		0	0	0	0	0	0	1	0	0	0	0	0	0	0
29	1	0	40	2700	2	2	1		1	1	0	0	0	0	0	3.14				4.33							157	0.11	126	0	1		0	0	0	0	0	0	1	0	0	0	0	0	0	0
30	1	0	35	2000	2	3	1		1	1	0	0	0	0	1	115.51				8.52							207	4.15	138	0	1		1	0	0	0	0	0	1	0	0	0	0	0	0	0
31	2	0	39	3100	2	2	1		1	0	0	0	0	0	0	0.35				10							404		141	0	1		0	0	0	0	0	0	1	0	0	0	0	0	0	0
32	2	0	36	2090	2	3	1		1	0	0	0	0	0	1	0.54				9.78							263		139	0	1		0	0	0	0	0	0	1	0	0	0	1	0	0	0
33	1	0	32	2130	2	3	1		1	0	0	0	0	0	1	2.89				10.62							238	0.07	142	0	1		1	0	0	0	0	0	1	0	0	0	0	0	0	0
34	2	0	33	2130	2	3	0		1	0	0	0	0	0	0	0.38				17.04							484	0.09	140	0	1		0	0	0	0	0	0	1	0	0	0	0	0	0	0
35	2	0	35	2400	2	3	0		1	0	0	0	0	0	0	0.34				11.73							367	0.1	139	0	0		0	0	1	0	0	0	1	0	0	0	0	0	0	0
36	2	0	35	2200	2	3	1		0	0	0	0	0	0	0	0.9				9.03							465	139	139	0	0		0	0	0	0	0	0	0	0	0	0	0	0	0	0
37	1	0	33	1830	2	2	1		0	0	0	0	0	0	0	16.25				7.71							230	0.94	142	0	1		0	0	0	0	0	0	1	0	0	0	0	0	0	0
38	2	0	35	2450	2	3	1		1	1	0	0	0	0	2	6.82				7.41							307	0.09	140	0	1		0	0	0	0	0	0	1	0	0	0	0	0	0	0
39	1	0	35	2650	2	3	1		1	1	0	0	0	0	1	21.04				6.39							179	0.09	141	0	1		0	0	0	0	0	0	1	0	0	0	0	0	0	0
40	1	0	36	2500	2	3	0		1	0	0	0	0	0	2	0.49				9.63							266		141	0	1		0	0	0	0	0	0	1	0	0	0	0	1	0	0
41	1	0	34	1460	2	3	1		1	0	0	0	0	0	1	68.53				8.96							324	0.4	136	0	1		0	0	0	0	0	0	1	0	0	0	0	0	0	0
42	1	0	37	2440	1	3	1		0	0	0	0	0	0	0	1.92				12.35							169		139	0	1		0	0	0	0	0	0	1	0	0	0	1	0	0	0
43	2	0	34	1600	1	3	0		1	0	0	0	0	0	1	1.84				8.17							403	0.09	140	0	1		0	0	0	1	0	0	1	0	0	0	0	0	0	0
44	2	0	34	1520	2	3	1		0	1	0	0	0	0	1	15.55				5.13							108		142	0	0		0	0	0	0	0	0	0	0	0	0	0	0	0	0
45	2	0	34	2050	2	3	1		0	1	0	0	0	0	0	4.08				5.28							206		141	0	1		0	0	0	0	0	0	0	0	0	0	0	0	0	0
46	1	0	37	2450	2	3	1		0	1	0	0	0	0	0	0.64				8.18							165		137	0	1		0	0	0	0	0	0	0	0	0	0	0	0	0	0
47	1	0	39	3160	2	3	0		1	0	0	0	0	0	0	0.2				8.16							279	0.34	135	0	1		1	0	0	0	0	0	0	0	0	0	1	0	0	0
48	2	0	38	3100	2	2	0		1	0	0	0	0	0	0	57.35				13.06							203	0.55	136	0	1		2	0	1	0	0	0	1	1	0	1	0	0	0	0
49	1	0	36	2700	2	3	1		1	1	1	0	0	1	1	13.73				8.51							265	2.09	140	0	1		0	0	0	0	0	0	1	1	0	0	1	0	1	0
50	1	0	39	2470	2	3	1		1	0	0	0	0	0	0	4.91				9.74							188		142	0	1		0	0	0	0	0	0	0	0	0	0	0	0	0	0
51	2	0	36	2750	2	3	0		1	0	0	0	0	0	0	10.3				4.4							217		145	0	1		0	0	0	0	0	0	0	0	0	0	1	0	0	0
52	1	1	33	2100	2	3	1		0	0	0	1	1	0	1	213.1				5.7							252	2.35	134	0	1		0	0	0	0	0	0	1	1	0	0	0	0	2	1
53	2	0	34	2470	2	2	1		1	0	1	0	0	0	1	55.8				6.49							90	2.01	140	1	1		1	0	0	0	0	0	1	1	0	1	0	0	1	0
54	2	0	36	2790	1	3	1		0	0	0	0	0	0	0	0.2				12.82							228		138	0	1		1	0	0	0	0	0	1	0	0	0	1	0	0	0
55	2	0	41	3220	1	1	0		1	0	0	0	0	0	0	0.2				7.47							383	0.37	135	0	1		0	0	0	0	0	0	0	0	0	0	0	0	0	0
56	1	0	34	2480	1	3	1		1	0	0	0	0	0	0	8.27				6.03							311	0.69	137	0	1		0	0	0	0	0	0	1	0	0	0	0	0	0	0
57	2	0	41	3560	2	3	1		0	0	0	0	0	0	0	5.95				24.84							189		137	0	1		0	0	0	0	0	0	0	0
58	2	0	34	2450	1	3	1		0	0	0	0	0	0	0	0.38				16.95							250		139	0	1		0	0	0	0	0	0	1	0	0	0	1	0	1	0
59	1	1	37	1800	2	2	1		0	1	0	0	0	0	1	16.06				10.9							91		138	0	1		0	0	0	0	0	0	1	0	0	0	0	0	0	0
60	1	0	35	2200	2	3	1		0	1	0	0	0	0	0	1.07				9.06							219		135	0	1		0	0	0	0	0	0	1	0	0	0	1	0	1	0
61	2	0	35	2190	2	3	1		0	0	0	0	0	0	0	0.4				9.12							236		141	0	1		0	0	0	0	0	0	1	0	0	0	1	0	0	0
62	1	0	35	2620	2	3	0		1	0	0	0	0	0	0	1.68				7.09							85		138	0	1		0	0	0	0	0	0	1	0	0	0	0	0	0	0
63	2	0	29	1210	1	2	1		0	1	0	0	0	0	0	2.05				14.6							198		144	0	1		0	0	0	0	0	0	1	0	0	0	1	0	0	0
64	1	0	38	3000	1	2	1		0	0	0	0	0	0	0	0.2				10.73							237	0.05	139	0	1		0	0	0	0	0	0	1	0		0	1	0	0	0
65	2	0	30	1370	2	3	1		0	1	0	1	0	0	0	4.76				5.65							264	0.43	136	0	2		1	0	0	0	0	0	1	0	0	0	0	0	0	0
66	1	0	39	3050	1	3	1		1	0	0	0	0	0	0	18.09				8.32							104	0.23	139	0	1		0	0	0	0	0	0	1	0	0	0	0	0	0	0
67	2	1	35	3490	2	3	1		0	1	0	0	0	1	1	18.31				16.25							263	1.59	141	0	3		0	0	0	0	0	0	1	1	0	0	1	1	1	0
68	1	0	31	1850	2	3	1		1	0	0	0	0	0	0	5.76				10.45							179	0.07	137	0	2		2	0	0	0	0	0	1	0	0	0	0	0	0	0
69	1	0	34	2440	2	3	1		0	1	0	0	0	0	0	0.2				6.28							295	0.21	141	0	1		1	0	0	0	0	0	1	0	0	0	1	0	0	0
70	2	0	33	1800	2	2	1		1	1	0	0	0	1	0	1.87				10.5							338	0.09	139	0	1		0	0	0	0	0	0	1	0	0	0	0	0	0	0
71	2	1	30	1000	2	3	1		1	1	0	1	0	0	1	79.21				5.72							48	6.2	135	1	3		0	0	0	0	0	0	1	0	0	0	1	0	0	0
72	2	0	36	3250	2	3	1		1	0	0	0	0	0	0	0.49				8							373	0.1	140	0	1		0	0	0	0	0	0	1	0	0	0	0	1	0	0
73	1	0	33	1130	2	3	1		0	0	0	0	0	0	1	2.22				5.23							155	0.15	144	0	3		0	0	0	0	0	0	1	0	0	0	0	0	1	0
74	1	0	31	1650	2	3	1		0	0	0	0	0	0	1	7.48				14.38							382	0.37	136	0	1		0	0	0	0	0	0	1	0	0	0	0	0	0	0
75	1	1	35	2200	2	3	1		0	0	1	1	0	1	1	72.71				9.88							25	0.27	135	0	2		0	0	0	0	0	0	1	0	0	0	0	0	2	1
76	1	0	38	3420	2	3	0		1	0	0	0	0	0	0	6.3				6.89							203	0.18	139	0	1		0	0	0	0	0	0	1	0	0	0	0	0	1	0
77	2	0	34	1980	2	3	1		0	0	0	0	0	0	0	0.84				4.63							161	0.08	142	0	1		1	0	0	0	0	0	1	0	0	0	1	0	0	0
78	1	0	34	2560	2	3	1		0	1	0	0	0	0	1	0.57				7.62							285	0.32	140	0	1		0	0	0	0	0	0	1	0	0	0	1	0	0	0
79	2	0	35	2730	2	3	0		1	0	0	0	0	0	0	0.8				10.92							656	0.05	144	0	1		0	0	0	0	0	0	1	0	0	1	0	0	0	0
80	1	0	33	2250	2	3	1		1	0	0	0	0	0	0	7.06				13.2							354	0.31	138	0	1		1	0	0	0	0	0	1	0	0	0	1	0	0	0
81	1	0	36	3150	1	3	1		1	0	0	0	0	0	0	78.28				12.89							376	1.59	136	0	1		0	0	0	0	0	0	1	0	0	0	0	0	1	0
82	2	0	39	3000	2	2	1		0	0	0	0	0	0	0	40.87				8.77							334	3.63	139	0	1		0	0	0	0	0	0	1	0	0	0	0	0	0	0
83	2	0	36	2590	2	3	0		1	0	0	0	0	0	0	12.46				7.91							231	1.45	139	0	1		1	0	1	0	0	0	1	0	0	0	1	0	0	0
84	1	1	36	1730	2	2	1		1	0	1	1	0	0	1	44.87				2.43							91	26.55	135	0	1		0	0	0	0	0	0	1	1	0	0	1	0	2	1
85	2	0	35	1980	2	3	1		0	0	0	0	0	0	0	0.57				8.93							300		138	0	1		0	0	0	0	0	0	1	0	0	0	1	0	1	0
86	2	0	35	2200	2	3	1		0	0	0	0	0	0	0	0.67				10.73							292	0.03	134	0	1		0	0	0	0	0	0	1	0	0	0	0	0	1	0
87	1	0	37	3200	2	2	0		1	0	0	0	0	0	0	5.35				20.27							489	0.05	136	0	1		0	0	0	0	0	0	1	0	0	0	0	0	0	0
88	2	0	35	1890	2	3	0		0	1	0	0	0	0	0	27.92				9.02							315	0.27	137	0	1		1	0	0	0	0	0	1	0	0	0	0	0	0	0
89	1	1	38	2800	1	1	1		0	1	0	0	0	0	2	50.65				2.53							332		135	0	2		0	0	0	0	0	0	1	0	0	0	0	0	0	0
90	2	0	35	1800	2	1	1		0	1	0	1	0	0	0	26.33				5							328		141	1	1		0	0	0	0	0	0	1	0	0	0	1	0	0	0
91	2	0	40	3800	1	3	0		1	0	0	0	0	0	0	1.26				5.27							243	0.36	143	0	2		0	0	0	0	0	0	1	0	0	0	0	1	0	0
92	2	0	35	2670	2	3	1		1	0	0	0	0	0	1	2.87				20.2							636		136	0	1		0	0	0	0	0	0	1	0	0	0	0	0	0	0
93	1	0	35	2130	2	3	0		1	0	0	0	0	0	1	0.2				16.23							387	0.1	136	0	1		1	0	0	0	0	0	1	0	0	0	0	0	0	0
94	1	0	35	1660	2	3	0		0	1	0	0	0	0	0	21.83				8.96							253	1.04	135	0	1		1	0	0	0	0	0	1	0	0	0	1	0	0	0
95	1	0	34	1740	2	3	1		0	1	0	0	0	0	0	29.39				7.88							462	0.75	137	0	1		0	0	0	0	0	0	1	0	0	0	1	0	0	0
96	1	0	34	1800	2	3	1		0	1	0	0	0	0	2	0.32				6.18							341	0.11	139	0	1		0	0	0	0	0	0	1	0	0	0	1	0	0	0
97	2	0	34	2500	2	1	1		1	0	0	1	0	0	2	0.6				11.28							419	0.07	136	0	1		1	0	0	0	0	0	1	0	0	0	1	0	0	0
98	2	0	33	2060	2	3	1		0	0	0	0	0	0	1	1.2				12.68							295	0.03	140	0	1		1	0	0	0	0	0	1	0	0	0	0	0	0	0
99	1	0	36	2400	2	1	1		0	0	0	0	0	0	2	0.92				9.91							244	0.07	138	0	1		0	0	0	0	0	0	1	0	0	0	1	0	0	0
100	2	1	38	3300	2	1	1		1	1	1	1	0	0	2	221.92				6							253	3.36	135		2		1	0	0	0	0	1	1	1	0	0	0	0	2	1
101	2	0	40	3420	1	3	0		1	0	0	0	0	0	0	1.7				10.69							495	0.06	141	0	1		0	0	0	0	0	0	1	0	0	0	0	1	0	0
102	2	1	36	2000	2	3	1		1	0	1	1	0	1	1	16.06				3.45							191	0.37	138	0	2		0	0	0	0	0	0	1	0	0	0	0	0	2	1
103	2	0	31	1650	1	1	1		1	1	0	0	0	0	1	35.88				27.59							302	0.98	141	0	1		1	0	0	0	0	0	1	0	0	0	0	0	0	0
104	1	0	30	1500	2	3	0		1	1	0	0	0	0	0	1.12				15.54							247	0.2	135	0	1		0	0	0	0	0	0	1	0	0	0	1	0	0	0
105	2	0	32	1970	2	2	1		0	1	0	0	0	0	1	0.2				9.99							401	0.09	138	0	1		0	0	0	0	0	0	1	0	0	0	1	0	0	0
106	1	0	30	1750	1	2	1		0	0	0	0	0	0	1	7.88				10.23							303		139	0	1		2	0	0	0	0	0	1	0	0	0	0	0	0	0
107	2	1	30	900	2	3	1		1	1	0	0	0	1	1	112.38				3.44							191	1.82	135	0	2		0	0	0	0	0	0	1	1	0	0	0	1	0	0
108	1	0	35	3360	2	3	0		1	0	0	0	0	0	0	0.55				8.71							430	0.09	138	0	1		0	0	1	0	0	0	1	0	0	0	0	0	0	0
109	1	0	31	1860	2	3	1		0	0	0	0	0	0	0	8.65				10.5							414	1.8	139	0	1		0	0	0	0	0	0	1	1	0	0	0	1	0	0
110	2	0	36	2370	2	2	1		1	1	0	0	0	0	0	11.34				8.77							114	0.38	138	0	1		0	0	0	0	0	0	1	0	0	0	1	0	0	0
111	2	0	36	2000	1	3	0		1	0	0	0	0	0	0	0.23				11.47							475		136	0	1		0	0	0	0	0	0	1	0	0	0	0	0	0	0
112	2	1	34	1910	2	3	1		1	0	1	0	0	0	1	1.27				16.29							456	0.23	138	0	2		0	0	1	0	0	0	1	1	0	1	0	0	0	0
113	2	0	32	1950	1	3	0		1	0	0	0	0	0	0	1.11				9.03							297	0.14	137	0	1		1	0	0	0	0	0					0
114	2	1	36	2410	1	2	1		1	0	1	1	0	0	1	105.84				5.64							163		137	0	1		0	0	0	0	0	0	1	0	0	0	0	0	2	1
115	2	0	39	3500	1	3	1		0	1	0	0	0	0	0	1.78				15.16							257	1.12	135	0	1		0	0	1	0	0	0	1	0	0	0	0	0	0	0
116	1	0	35	2650	2	3	0		1	0	0	0	0	0	0	3.86				8.46							200	0.05	138	0	1		1	0	0	1	0	0	1	0	0	0	0	0	0	0
117	1	0	34	1800	2	3	0		1	0	0	0	0	0	0	1.27				9.64							151	0.13	136	0	1		0	0	0	0	0	0	1	0	0	0	0	0	0	0
118	2	0	40	3500	2	1	1		0	0	0	0	0	0	1	9.52				10.27							158	0.24	133	0	1		1	0	0	0	0	0	1	0	0	0	0	0	1	0
119	1	0	37	2200	1	3	1		1	1	0	0	0	0	1	28.14				6.45							114	0.35	138	0	1		0	0	0	0	0	0	1	0	0	0	0	0	0	0
120	1	1	30	1280	2	2	1		1	0	1	1	0	0	1	69.32				4.23							220	5.5	135	0	1		1	0	0	0	1	0	1	0	0	0	0	1	0	0
121	1	0	39	3850	2	3	0		1	0	0	0	0	0	0	5.92				6.47							279	0.02	136	0	1		1	0	0	0	0	0	1	0	0	0	0	0	0	0
122	1	0	34	1900	2	3	1		1	0	0	0	0	0	0	11.42				11.9							248	0.15	138	0	1		0	0	0	0	0	0	1	0	0	0	0	0	0	0
123	1	0	36	2920	2	1	0		1	0	0	0	0	0	0	0.2				6.98							339	0.06	136	0	1		0	0	1	0	0	0	1	0	0	0	0	0	0	0
124	2	0	36	2600	2	3	0		1	0	0	0	0	0	0	2.5				4.22							197	0.02	135	0	1		1	0	0	0	0	0	1	0	0	0	0	0	0	0
125	2	0	38	2900	1	1	0		1	0	0	0	0	0	2	4.52				6.53							123	0.02	132	0	1		0	0	0	0	0	0	1	0	0	0	0	0	0	0
126	2	0	33	1870	2	3	1		0	1	0	0	0	0	1	2.03				17.73							452	0.06	140	0	1		0	0	1	0	0	0	1	0	0	0	0	0	0	0
127	1	0	31	1970	2	3	1		1	0	0	0	0	0	1	0.4				7.98							454	0.02	137	0	1		1	0	0	1	0	0	1	0	0	0	0	0	0	0
128	2	0	32	1670	2	3	0		1	0	0	0	0	0	0	0.75				10.23							356	0.06	135	0	1		1	0	0	0	0	0	1	0	0	0	0	0	0	0
129	2	1	31	880	2	1	1		0	1	0	0	0	0	1	31.06				14.99							253		137	0	3		0	0	0	0	1	0	1	1	0	0	0	0	1	0
130	1	0	34	2150	2	3	1		0	0	0	0	0	0	0	126.87				9.34							292	1.31	139	0	1		0	0	0	0	0	0	1	0	0	0	0	0	0	0
131	1	0	36	2900	2	3	1		0	0	0	0	0	0	1	0.26				7.3							257		136	0	1		0	0	0	0	0	0	1	0	0	0	0	0	0	0
132	2	0	40	4600	1	2	1		0	1	0	0	0	0	1	0.64				14.13							357	0.05	140	0	1		0	0	0	0	0	0	1	0	0	0	0	0	0	0
133	1	0	32	1330	2	3	1		1	0	0	0	0	0	0	3.07				5.85							221		138	0	1		1	0	0	1	1	0	1	0	0	0	1	0	0	0
134	1	0	41	3470	1	2	0		1	0	0	0	0	0	0	1.64				9.11							326	0.07	134	0	0		1	0	0	0	0	0	1	0	0	0	0	0	0	0
135	1	0	36	2800	2	1	0		1	1	0	0	0	0	0	0.41				7.74							225	0.05	136	0	0		1	0	1	0	0	0	1	0	0	0	0	0	0	0
136	2	0	40	3200	2	3	0		1	0	0	0	0	0	0	7.53				2.76							212	0.06	135	0	1		2	0	0	0	0	0	1	0	0	0	0	0	0	0
137	2	0	38	3250	2	2	1		0	0	0	0	0	0	0	0.38				8.87							412	0.05	133	0	1		0	0	0	0	0	0	1	0	0	0	0	0	0	0
138	1	1	33	1930	2	3	1		1	0	1	0	0	0	1	66.01				13.95							293	1.68	137	0	2		1	0	0	0	1	0	1	0	0	0	0	0	1	0
139	2	1	34	1930	2	3	1		1	1	1	1	0	0	1	52				8.55							314	1.09	138	0	2		2	0	0	0	0	0	1	0	0	0	0	0	0	0
140	1	0	36	2900	1	1	0	1	1	0	0	0	0	0	0	0.52				8.77							351	0.02	136	0	1		1	0	1	0	0	0	1	0	0	0	0	0	0	0
141	2	1	32	1070	2	3	1	1	0	1	1	1	0	1	2	78.08				4.74							106	73.57	132	1	1		0	0	0	0	0	0	1	0	0	0	0	0	0	0
142	1	0	39	3320	1	2	0	0	1	0	0	0	0	0	0	1.73				10.45							300		143	0	0		0	0	0	0	0	0	1	0	0	0	0	0	0	0
143	2	0	32	1450	2	3	1	1	0	1	0	0	0	0	1	0.48				14.38							210	0.04	136	0	1		0	0	1	0	0	0	1	0	0	0	0	0	0	0
144	1	0	40	3240	2	3	0	0	1	0	0	0	0	0	0	80.67				10.69							227	0.11	135	0	1		0	0	0	0	0	0	1	0	0	0	0	0	0	0
145	1	0	35	2680	2	1	0	0	1	0	0	0	0	0	0	0.2				12.64							330	0.02	139	0	1		1	0	0	0	0	0	1	0	0	0	0	0	0	0
146	1	0	34	2445	1	3	1	0	0	0	0	0	0	0	1	0.4				6.81							263	0.02	136	0	1		0	0	1	0	0	0	1	0	0	0	1	0	0	0
147	1	0	34	1800	2	3	1	0	1	1	0	0	0	0	0	5.21				4.38							178		145	0	1		1	0	0	0	0	0	1	0	0	0	0	0	0	0
148	1	1	33	1400	2	2	1	0	1	1	1	1	0	0	1	41.29				1.73							109	4.49	132	0	2		2	0	0	1	1	0	1	1	0	0	1	0	2	1
149	1	0	34	1990	2	3	1	0	1	0	0	0	0	0	0	12.1				7.58							288	0.14	141	0	1		0	0	0	0	0	0	1	0	0	0	0	1	0	0
150	2	0	35	2290	2	3	0	0	1	0	0	0	0	0	0	0.5				8.31							338	0.02	139	0	1		1	0	0	0	0	0	1	0	0	0	0	0	0	0
151	1	0	33	2020	1	3	1	0	0	1	0	0	0	0	2	1.81				5.14							213	0.51	138		1		1	0	0	0	0	0	1	0	0	0	0	0	0	0
152	2	0	32	1620	2	3	0	0	1	0	0	0	0	0	0	2.73				13.72							369	0.02	140	0	0		1	0	0	0	0	0	1	1		0	1	1	0	0
153	2	0	39	4300	2	1	0	0	1	0	0	0	0	0	1	0.2				13.4							329	0.02	135	0	1		0	0	0	0	0	0	1	0	0	0	0	0	0	0
154	1	0	35	2780	2	3	1	0	1	0	0	0	0	0	1	0.61				9.82							311	0.06	139	0	1		0	0	0	0	0	0	1	0	0	0	0	0	0	0
155	1	0	32	2000	1	3	3	1	0	0	0	0	0	1	1	33.53				11.13							416		144	0	3		1	0	0	0	0	0	1	0	0	0	1	0	1	0
156	2	0	30	1380	2	3	0	0	1	0	0	0	0	0	0	1.91				17.99							437	0.14	139	0	0		1	0	0	0	0	0	1	0	0	0	0	0	0	0
157	1	0	35	2000	2	2	1	0	1	1	0	0	0	0	0	4.35				12.19							199	0.06	137	0	1		0	0	0	0	0	0	1	0	0	0	0	0	0	0
158	2	0	32	1740	2	3	1	0	1	0	0	0	0	0	1	8.95				9.35							411	0.83	142	0	1		1	0	0	0	0	0	1	0	0	0	0	0	0	0
159	1	0	32	1500	2	3	1	0	0	0	0	0	0	0	0	2.23				11.64							313	0.02	139	0	3		0	0	0	0	0	0	1	0	0	0	0	0	0	0
160	2	1	29	1500	2	2	1	1	0	0	1	1	0	1	1	19.43				7.18							238	1.05	136	0	1		0	0	0	0	0	0	1	1	0	0	1	0	2	1
161	2	0	34	2570	2	3	1	0	0	0	0	0	0	0	0	0.2				17.39							423	0.09	139	0	1		0	0	0	0	0	0	1	0	0	0	0	0	0	0
162	1	0	35	1910	2	2	1	0	0	1	0	0	0	0	0	1.77				9.72							111	0.02	142	0	0		1	0	0	0	0	0	1	0	0	0	1	0	0	0
163	2	0	34	2600	1	3	1	0	1	0	0	0	0	0	1	0.53				15.32							511	0.04	137	0	1		2	0	0	0	0	0	1	0	0	0	0	0	0	0
164	1	1	30	1280	2	3	3	0	1	0	1	0	0	0	1	22.83				2.64							146	1.63	136	0	1		2	0	1	0	0	0	1	0	0	0	1	1	1	0
165	1	1	34	1600	2	3	1	0	0	0	1	1	0	0	1	142.22				2.56							137	33.83	134	0	3		2	0	0	1	1	0	1	0	0	0	1	1	1	0
166	1	1	31	1170	2	3	1	0	1	0	1	0	0	0	1	64.4				5.1							352	0.76	139	0	2		1	0	0	0	0	0	1	0	0	0	0	1	1	0
167	1	0	35	2400	2	3	1	1	0	1	0	0	0	0	1	3.57				8.29							230	1.15	143	0	1		1	0	0	0	0	0	1	0	0	0	0	0	0	0
168	1	0	34	1760	1	3	1	0	1	0	0	0	0	0	0	0.32				11.49							302	0.13	139	0	1		1	0	1	0	0	0	1	0	0	0	0	0	0	0
169	1	0	34	2100	2	3	1	0	1	0	0	0	0	0	0	6.92				16.69							211	0.24	142	0	1		1	0	0	0	0	0	1	0	0	0	1	0	1	0
170	1	0	34	2130	2	3	1	0	1	1	0	0	0	0	1	20.28				8.41							138	0.13	140	0	1	1	0	0	0	0	0	0	1	0	0	0	0	1	1	0
171	1	0	34	1650	2	3	3	1	1	0	0	0	0	0	1	4.46				12.72							132	0.23	141	0	1	1	1	0	1	0	0	0	1	0	0	0	1	0	1	0
172	1	0	31	1790	1	3	1	0	1	0	0	0	0	0	0	1.05				14.65							248	0.06	139	0	1	0	1	0	0	1	0	0	1	0	0	0	0	0	0	0
173	1	1	36	1650	2	3	3	1	1	0	1	1	0	1	1	105.23				1.68							103		136	0	1	0	1	0	0	0	0	0	1	1	0	0	1	0	2	1
174	1	0	31	2050	2	3	1	0	1	1	0	0	0	0	0	0.33				7.57							395	0.26	135	0	1	0	0	0	0	0	0	0	1	0	0	0	0	0	0	0
175	1	0	29	1090	2	3	1	1	0	0	0	0	0	0	1	2.36				9.94							396	0.32	137	0	3	0	0	0	0	0	0	0	1	0	0	0	1	0	0	0
176	2	0	36	2310	2	3	1	0	1	0	0	0	0	0	0	2.7				10.41							227	0.15	135	0	2	0	0	0	0	0	0	0	1	0	0	0	1	0	0	0
177	2	0	36	1900	2	3	1	0	1	0	0	0	0	0	0	15.94				15.38							215	0.06	140	0	1	0	0	0	0	0	0	0	1	0	0	0	0	0	0	0
178	2	1	36	2460	2	3	1	0	1	0	1	0	0	0	1	15.11				3.18							279	0.22	142	0	1	0	2	0	0	1	0	0	1	0	0	0	0	1	1	0
179	2	0	39	2800	2	3	1	0	0	0	0	0	0	0	0	6.03				7.01							356	0.04	136	0	2	0	0	0	0	0	0	0	1	1	0	0	1	1	0	0
180	2	1	30	1700	2	3	0	0	0	1	0	0	0	0	1	2.44				14.28							436	0.11	138	0	0	0	0	0	0	0	0	0	1	0	0	0	0	0	0	0
181	2	0	37	2700	2	3	0	0	1	0	0	0	0	0	0	9.91	4.29	153		17.14	65.5	23	7	11.23	3.94	1.2	100	0.21	138	0	1	0	0	0	0	0	0	0	1	0	0	0	0	0	0	0
182	2	0	36	2130	2	3	1	0	0	0	0	0	0	0	1	0.85	3.7	140	41.8	10.89	63.9	25.9	9.6	6.97	2.82	1.04	225	3.66	142	0	1	0	1	0	0	0	0	0	1	0	0	0	0	0	0	0
183	2	0	35	2320	2	3	1	0	1	1	0	0	0	0	0	17.42	3.89	140	41	17.37	83.2	12.8	3.4	14.44	2.22	0.6	132	0.02	135	0	1	0	1	0	1	0	0	0	1	0	0	0	0	1	0	0
184	1	0	36	1820	2	3	1	0	1	0	0	0	0	0	0	2.93	5.03	188	55.9	7.92	63.8	20.8	13	5.05	1.65	1.03	120	0.1	139	0	1	0	0	0	0	0	0	0	1	0	0	0	0	0	0	0
185	2	0	36	2500	2	3	1	0	1	0	0	0	0	0	1	0.87	3.51	141	41.1	12.53	78.4	16.1	5.1	9.81	2.02	0.64	267	0.9	137	0	1	0	1	0	0	0	0	0	1	0	0	0	0	0	0	0
186	1	0	36	2800	2	3	1	0	1	0	0	0	0	0	1	3.52	4.21	147	44	10.71	31.9	49.7	10.1	3.41	5.34	1.08	209	0.02	139	0	1	1	1	0	1	0	0	0	1	0	0	0	0	0	0	0
187	2	0	30	1350	1	3	1	0	1	1	0	0	0	0	0	0.5	4.57	168	51.9	28.85	66.5	20.8	11.9	19.16	6	3.44	232	0.07	137	0	1	0	0	0	1	0	0	0	1	0	0	0	0	0	0	0
188	2	0	36	2685	2	3	0	0	1	0	0	0	0	0	1	0.2	3.48	124	37	14.54	51.4	34	9.3	7.47	4.95	1.35	385	0.05	141	0	1	0	0	0	0	0	0	0	1	0	0	0	0	1	0	0
189	2	0	35	1850	2	3	0	0	1	0	0	0	0	0	0	1.01	3.16	116	34.9	12.4	52.6	32.2	9	6.51	4	1.12	401	0.04	136	0	0	0	1	0	0	0	0	0	1	0	0	0	0	0	0	0
190	1	0	32	1600	2	3	1	1	1	0	0	0	0	0	1	23.21	3.61	109	34.3	9.03	44.3	32.7	8.6	4	2.95	0.78	314	2.1	141	0	1	0	0	0	0	0	0	0	1	0	0	0	0	0	0	0
191	1	0	35	2350	2	3	1	0	1	0	0	0	0	0	1	2.72	4.55	169	49.5	9.3	54.6	30.1	9.5	5.08	2.8	0.88	233	0.18	140	0	1	1	1	0	0	0	0	0	1	0	0	0	0	0	0	0
192	1	0	35	2350	2	3	1	0	1	0	0	0	0	0	1	16.91	2.82	96	29	6.14	35.7	37.8	12.8	2.19	2.32	0.79	183	0.02	139	0	1	0	1	0	1	0	0	0	1	1	0	0	0	0	0	0
193	2	0	35	2210	2	2	1	0	0	0	0	0	0	0	1	41.86	3.95	131	40	20.24	67.1	16.9	13.9	13.59	3.43	2.81	410		140	0	1	0	1	0	0	0	0	0	1	0	0	0	0	0	0	0
194	1	0	36	2560	2	3	1	0	1	1	0	0	0	0	0	4.68	4.03	157	45.7	12.7	55.2	30.4	13.2	7.01	3.86	1.68	205	0.13	134	0	1	1	0	0	0	0	0	0	1	0	0	0	0	0	0	0
195	2	0	34	2500	2	3	0	0	1	0	1	0	0	0	1	7.39	3.49	122	36.9	12.12	58.1	27.1	12.1	7.04	3.29	1.47	211	2.75	137	0	1	0	1	0	0	0	0	0	1	0	0	0	0	0	0	0
196	2	1	33	1910	2	3	1	1	1	0	1	0	0	0	1	65.17	3.79	129	39.1	21.88	69.9	21	8.3	15.31	4.59	1.81	329	3.27	137	0	1	0	1	0	1	0	0	0	1	0	0	0	0	1	2	1
197	1	0	34	2540	2	3	1	0	1	0	0	0	0	0	0	6.09	2.98	102	31.1	11.3	58.6	26.5	6.5	6.62	2.99	0.73	161	0.02	140	0	1	0	1	0	1	0	0	0	1	0	0	0	0	0	0	0
198	2	0	34	2080	2	3	1	0	1	0	0	0	0	0	0	0.71	3.86	141	43.3	11.69	62.9	27.9	6.2	7.35	3.27	0.72	283	0.06	140	0	1	0	0	0	0	0	0	0	1	0	0	0	0	0	0	0
199	2	0	34	1275	2	2	0	0	1	0	0	0	0	0	0	0.22	3.53	132	39.2	13.26	46.3	39.3	7.3	6.14	5.22	0.96	229	0.14	139	0	3	0	1	0	0	1	0	0	1	0	0	0	0	0	0	0
200	2	1	36	2000	2	1	3	1	0	1	0	0	0	0	0	64.84	2.68	90	27.5	11.6	82.4	12.2	5.1	9.55	1.41	0.6	256	1.08	134	0	2	0	0	0	0	0	0	0	2	0	0	0	1	0	1	0
201	1	0	30	1460	1	3	1	0	0	1	0	0	0	0	0	1.58	3.37	113	33.8	13.63	41.3	32.7	7.9	5.64	4.45	1.08	372		138	0	2	1	0	0	0	0	0	0	1	0	0	0	0	0	1	0
202	1	1	30	1630	2	3	1	0	0	0	1	0	0	0	1	65.18	2.83	85	25.7	10.7	60.6	25.4	13.7	6.48	2.72	13.7	276	0.08	139	0	3	0	0	0	0	0	0	0	1	0	0	0	0	0	0	0
203	1	0	30	1000	1	3	1	0	1	0	0	0	0	0	0	15.4	3.68	110	35.7	16.79	60.6	17.1	19.9	10.19	2.86	3.34	159	0.16	138	0	1	0	1	0	0	0	0	0	1	0	0	0	0	0	0
204	1	0	31	1650	2	2	0	0	1	0	0	0	0	0	0	2.04	2.8	93	28.4	13.74	31.5	49.9	13.6	4.32	6.86	1.87	640	0.07	137	0	1	0	1	0	0	0	0	0	1	0	0	0	0	0	0	0
205	2	1	29	1240	2	3	3	1	0	0	0	0	0	1	1	67.67	3.56	106	31.8	7.14	51.7	36.5	11.2	3.69	2.61	0.8	28	0.84	139	1	3	0	0	0	0	0	0	0	1	0	0	0	0	0	0	0
206	2	0	33	2740	1	3	1	0	1	0	0	0	0	0	0	0.37	3.82	131	38.9	14.62	35.9	46.7	9.8	5.25	6.82	1.43	295	0.04	139	0	1	0	0	0	0	0	0	0	1	0	0	0	0	0	0	0
207	1	0	29	1170	2	3	1	0	1	0	0	0	0	0	1	8.94	3.18	115	33.4	7.53	26.8	26.8	17.2	2.02	47.7	1.3	465	0.17	140	0	2	0	0	0	0	0	0	0	1	0	0	0	0	0	0	0
208	1	0	31	1730	2	3	0	0	0	1	0	0	0	0	0	0.24	3.61	132	38.8	13.68	46.1	38.2	8.1	6.31	5.22	1.11	591	0.27	135	0	1	0	1	0	0	0	0	0	1	0	0	0	0	0	0	0
209	1	0	35	2500	2	3	0	0	1	0	0	0	0	0	1	0.2	3.35	114	33	9.83	31.3	44.1	11.6	3.08	4.33	1.14	257	0.02	139	0	1	0	1	0	0	0	0	0	1	0	0	0	0	1	0	0
210	1	0	32	1450	2	3	3	1	0	0	0	0	0	0	1	4.66	4.35	185	55.2	4.52	44.9	42.9	7	2.03	1.93	0.32	199		143	0	2	0	0	0	0	0	0	0	1	0	0	0	0	0	0	0
211	2	0	34	1780	2	3	0	0	1	0	0	0	0	0	0	3.28	3.38	123	36.9	14.95	53.1	31.7	10.3	7.93	4.74	1.54	442	0.14	139	0	1	0	1	0	1	0	0	0	1	0	0	0	0	0	0	0
212	1	0	34	2470	2	3	0	0	1	0	0	0	0	0	1	26.24	3.92	134	40	4.19	51.4	34	9.1	2.15	1.43	0.38	202		140	0	0	1	1	0	1	0	0	0	1	0	0	0	0	0	0	0
213	2	0	31	1900	1	3	0	0	1	0	0	0	0	0	0	12.81	3.35	125	36.8	24.84	86.5	5.6	7.7	21.48	1.39	1.92	269	1.65	139	0	1	1	0	0	0	0	0	0	1	0	0	0	1	0	0	0
214	1	1	37	2110	2	3	3	1	1	0	1	1	0	0	1	30.07	3.44	135	39.4	7.78	58.3	31	6.4	4.55	2.41	0.49	111	0.58	138	0	3	0	0	0	1	0	0	0	1	1	0	0	1	0	1	0
215	1	0	32		2	3	1	0	1	0	0	0	0	0	1	27.53	2.85	112	33.5	12.21	74.8	11.3	13.4	9.13	1.38	1.64	138	1.83	138	0	2	0	0	0	0	0	0	0	1	0	0	0	0	0	0	0
216	1	0	27	1440	2	3	0	0	1	0	0	0	0	0	0	14.9	3.64	105	33.2	11.41	31.5	46.3	13.7	3.6	5.28	1.57	266	0.15	135	0	1	0	1	0	0	0	0	0	1	0	0	0	0	0	0	0
217	2	0	33	2060	2	3	1	0	1	0	0	0	0	0	1	0.37	2.76	97	28.9	8.24	32.6	60.1	6.4	2.69	4.95	0.53	268	0.17	141	0	2	0	0	0	0	0	0	0	1	0	0	0	0	0	0	0
218	1	0	32	1770	2	3	0	0	1	0	0	0	0	0	0	5.64	3.24	111	32.7	8.55	44.3	35	18.1	3.79	2.99	1.55	183	0.49	136	0	1	0	0	0	0	0	0	0	1	0	0	0	0	0	0	0
219	2	0	33	1650	2	3	1	0	1	0	0	0	0	0	0	5.46	2.57	89	27.7	9.07	39.6	48.2	6	3.59	4.36	0.55	262	0.06	139	0	0	0	1	0	0	0	0	0	1	0	0	0	0	0	0	0
220	2	0	39	3980	2	2	0	0	1	0	0	0	0	0	0	46.95	4.23	150	44.4	16.56	74.7	14.2	7.3	12.37	2.35	1.22	277	0.73	139	0	1	0	0	0	0	0	0	0	1	1	0	0	1	0	0	0
221	1	0	33	2300	1	3	0	0	1	0	0	0	0	0	0	0.2	3.68	127	37.8	11.58	22.4	57.1	13.6	2.6	6.61	1.58	335	0.05	137	0	0	1	0	0	0	0	0	0	1	0	0	0	0	0	0	0
222	1	1	34	2600	2	3	1	0	0	0	1	1	0	0	1	3.16	2.84	100	30.1	12.58	34	31.2	29.1	4.28	3.92	3.65	324	0.23	139	0	2	0	0	0	0	0	0	0	1	0	0	1	0	0	1	0
223	2	0	29	1030	2	3	0	0	0	0	0	0	0	0	0	7.03	3.22	106	31.9	8.09	35.5	48.7	7.6	2.87	3.93	0.62	151		137	0	1	1	1	0	0	0	0	0	1	0	0	0	0	1	0	0
224	1	0	30	1090	2	3	1	0	1	0	0	0	0	0	1	0.93	3.38	108	32.2	9.6	17.3	65.7	8.1	1.66	6.31	0.78	266	0.06	134	0	2	0	1	0	0	0	0	0	1	0	0	0	0	0	0	0
225	2	0	33	2100	2	3	0	0	1	0	0	0	0	0	1	11.62	2.94	113	33.6	12.99	61	21.1	15.9	7.93	2.74	2.06	286	0.19	140	0	1	0	1	0	1	0	0	0	1	0	0	0	1	0	0	0
226	1	0	28	1220	2	3	1	0	0	0	0	0	0	0	0	4.71	3.86	117	36.1	7.7	35.6	51.3	10.6	2.74	3.96	0.81	462	0.07	140	0	2	0	0	0	0	0	0	0	1	1	0	0	0	1	0	0
227	2	0	35	2700	2	3	0	0	1	0	0	0	0	0	0	13.69	3.33	107	32	8.43	62.8	24.4	9.3	5.29	2.06	0.78	93	0.7	141	0	1	0	0	0	0	0	0	0	1	0	0	0	1	0	0	0
228	1	0	33	1210	2	3	1	1	0	0	0	0	0	0	1	57.73	2.57	94	28	11.82	57.4	29.4	9.8	6.79	3.47	1.15	335	0.02	135	0	3	0	0	0	0	0	0	0	1	0	0	0	0	0	0	0
229	1	0	35	2920	2	3	1	0	0	1	0	0	0	0	0	0.73	3.92	127	38.6	8.07	33.4	49.6	10.5	2.68	4.01	0.85	425		142	0	1	0	0	0	0	0	0	0	1	0	0	0	1	0	0	0
230	2	1	29	1100	1	3	3	1	0	0	1	1	0	0	1	130.45	3	101	30	4.46	41.9	46.6	7.4	2.13	2.36	0.37	62	2.8	139	0	2	0	0	0	0	0	0	0	1	0	0	0	0	0	2	1
231	2	0	33	1720	2	3	1	0	1	0	0	0	0	0	0	1.12	2.89	104	31.2	10.62	38.1	42.6	12.4	4.04	4.53	1.32	518	0.05	139	0	1	1	1	0	0	1	0	0	1	0	0	0	0	0	0	0
232	1	0	32	1910	1	3	3	1	0	1	0	0	0	0	1	30.31	3.43	126	37.2	9.3	71	19.3	7.3	6.61	1.79	0.68	299	0.1	142	0	2	0	1	0	0	0	0	0	1	1	0	0	0	0	0	0
233	1	0	36	2220	2	3	1	0	1	0	0	0	0	0	1	27.35	3.77	141	41.3	7.35	62	19.2	17.2	4.56	1.41	1.26	199	0.78	143	0	2	1	1	0	0	0	0	0	1	0	0	0	1	1	1	0
234	1	0	36	2210	2	3	1	0	1	0	0	0	0	0	1	1.82	3.79	143	41.7	5.2	47.4	30	18.3	2.47	1.56	0.95	175	0.04	141	0	2	1	0	0	0	0	0	0	1	1	0	0	1	0	1	0
235	2	0	31	1240	2	3	1	0	1	0	0	0	0	0	1	3.02	3.02	100	31	8.21	37.6	43.1	12.8	3.09	3.53	1.05	234	0.02	137	0	3	0	0	0	0	0	0	0	1	0	0	0	0	0	0	0
236	2	0	29	1060	2	3	0	0	1	0	0	0	0	0	1	29.57	3.48	130	39.2	9.66	40.5	42.6	11.5	3.91	4.12	1.11	341	0.8	133	0	1	0	0	0	0	0	0	0	1	0	0	0	0	0	0	0
237	1	0	35	3090	2	3	1	0	1	0	0	0	0	0	0	76.25	4.16	149	44.6	12.9	54.5	28.9	10.9	7.04	3.73	1.4	235	0.18	137	0	3	0	1	0	1	0	0	0	1	0	0	0	0	0	0	0
238	2	0	40	3660	2	2	0	0	1	0	0	0	0	0	0	3.15	3.74	131	38.6	8.7	38.9	35.6	19.8	3.38	3.09	1.72	190	0.02		0	0	0	0	0	0	0	0	0	1	0	0	0	0	0	0	0
239	1	1	28	1000	2	3	1	0	0	0	0	0	0	0	1	62.92	2.4	73	23.3	3.62	49.3	27.4	20.5	1.79	0.99	0.74	248		133	0	2	0	1	0	0	1	1	0	1	1	0	0	1	0	1	0
240	1	0	36	2660	2	3	0	0	1	0	0	0	0	0	0	7.16	4.5	154	46.5	10.71	67.7	25	6.6	7.26	2.67	0.71	271	0.31	136	0	1	0	0	0	1	0	0	0	1	0	0	0	1	0	0	0
241	1	0	36	2550	2	3	0	0	1	0	0	0	0	0	0	1.64	4.16	141	43	5.42	59.2	24.8	14.3	3.21	1.34	0.78	197	0.57	138	0	0	1	0	0	0	0	0	0	1	0	0	0	1	0	0	0
242	1	0	32	1930	2	3	0	0	1	0	0	0	0	0	1	3.02	3.56	127	38.2	14.91	49.7	36.3	11.4	7.4	5.42	1.71	414	0.31	140	0	1	0	0	0	0	0	0	0	1	1	0	0	0	0	0	0
243	1	0	32	1870	2	3	0	0	1	0	0	0	0	0	0	3.08	2.83	97	28.4	14.52	74.3	18.1	6.6	10.8	2.62	0.96	426	0.92	136	0	2	0	1	0	0	0	0	0	1	0	0	0	0	0	0	0
244	1	0	28	1200	1	3	1	0	0	0	0	0	0	0	0	1.47	2.91	87	27.4	9.64	49.8	32.2	14.3	4.8	32.2	3.1	494	0.16	133	0	2	0	1	0	0	0	0	0	1	0	0	0	0	0	0	0
245	2	1	28	840	2	3	1	0	0	0	0	1	0	0	1	123.12	3.23	98	34.2	4.73	26	67.9	4.2	1.23	3.22	0.2	133	44.94	140	0	1	1	0	0	0	0	0	0	1	0	0	0	1	0	2	1
246	1	0	35	2780	2	3	3	1	1	0	0	1	0	0	1	78.15	3.15	119	35.4	12.06	66.3	15	18.1	7.99	1.81	2.19	173	7.7	136	0	0	1	1	0	1	0	0	0	1	0	0	0	0	0	0	0
247	1	0	35	3130	2	3	0	0	1	0	0	0	0	0	0	0.8	4.37	122	38.8	6.58	33	54.9	6.2	2.17	3.61	0.41	171	0.03	136	0	1	0	0	0	0	1	0	0	1	0	0	0	1	1	0	0
248	1	0	41	3100	2	1	0	0	1	0	0	0	0	0	0	8.8	2.77	95	28.9	8.05	56	21.9	6.4	4.5	1.77	0.52	254	0.45	139	0	1	0	1	0	1	0	0	0	1	0	0	0	0	0	0	0
249	2	0	31	1570	1	3	1	0	1	1	0	0	0	0	1	18.16	4.47	166	48.9	11.9	66.3	18.6	14.4	7.9	2.21	1.71	268		135	0	1	0	1	0	0	0	0	0	1	0	0	0	0	0	0	0
250	2	0	26	920	1	3	3	0	1	0	0	0	0	0	1	3.61	3.32	109	34.1	13.82	32	49.7	6.9	4.42	6.87	0.95	222	0.38	136	0	1	0	0	0	0	0	0	0	1	0	0	0	0	0	0	0
251	1	0	35	2750	2	3	3	0	0	0	0	0	0	0	0	4.04	2.54	90	26.3	11.72	39.8	40.4	11.9	4.67	4.74	1.39	532	0.11	137	0	1	0	0	0	1	0	0	0	1	0	0	0	0	0	0	0
252	2	1	30	1400	2	3	1	0	1	0	0	0	0	0	1	67.57	2.56	90	26.7	1.38	58.5	26.7	13	0.8	0.37	0.18	215	3.17	139	0	2	0	1	0	0	0	0	0	1	0	0	0	1	0	1	0
253	2	0	32	1810	2	3	0	0	1	0	0	0	0	0	0	5.91	3.72	136	41	7.41	78.5	12.3	8.4	5.82	0.91	0.62	175	0.72	139	0	1	0	1	0	1	0	0	0	1	0	0	0	0	0	0	0
254	2	0	31	1200	2	3	1	0	1	0	0	0	0	0	1	73.79	3.08	116	33.8	14.14	38.5	45.4	15.6	5.45	6.42	2.2	270	1.01	137	0	3	0	1	0	0	0	0	0	1	1	0	0	0	0	0	0
255	1	0	31	1000	2	3	1	0	0	0	0	0	0	0	0	20.8	5.42	174	53.8	10.68	53.9	24.2	18.6	5.75	2.59	1.99	161	0.16	142	0	1	0	0	0	0	0	0	0	1	0	0	0	0	0	0	0
256	2	0	38	3900	2	1	1	0	1	0	0	0	0	0	1	0.81	3.8	122	35.4	9.74	12.2	65.6	8.1	1.19	6.39	0.79	291		137	0	1	0	1	0	0	0	0	0	1	0	0	0	0	0	0	0
257	1	0	29	1200	2	3	1	0	0	0	0	0	0	0	0	48.44	2.83	81	25.8	8.88	43.1	37.9	12.6	3.83	3.37	1.11	324	3.03	137	0	3	0	0	0	0	0	0	0	1	1	0	0	0	0	0	0
258	1	1	29	1210	2	3	1	0	0	0	0	1	0	0	1	123.52	2.28	79	23.8	11.46	58.8	11.1	26.7	6.74	1.27	3.06	101	22.27	130	1	2	0	2	0	0	1	1	0	1	0	0	0	1	1	1	0
259	2	0	37	2630	2	2	0	0	1	0	0	0	0	0	0	0.72	3.72	139	39.1	12.45	67.2	24.6	6	8.38	3.07	0.74	326	0.15	142	0	1	0	0	0	0	0	0	0	1	0	0	0	1	0	0	0
260	1	1	31	1570	2	3	1	0	1	0	0	0	0	0	1	122.01	1.99	64	19.7	4.27	46.2	43.3	9.7	1.97	1.85	0.41	202	18.58	136	0	2	1	0	0	1	0	1	1	1	0	0	0	1	1	1	0
261	1	1	28	1230	2	3	3	1	0	0	0	0	0	0	1	136.23	3.33	106	30.8	6.36	79.2	12.9	6.9	5.03	0.82	0.44	203	3.54	137	0	3	0	0	0	0	0	0	0	1	1	0	0	1	1	1	0
262	1	0	38	4660	2	3	1	0	0	1	0	0	0	0	0	3.34	4.48	147	44.3	18.07	71	19.1	8.2	12.84	3.45	1.48	402		145	0	0	0	0	0	0	0	0	0	1	1	0	0	0	0	1	0
263	1	1	29	1260	2	3	3	1	1	1	1	1	0	0	1	105.7	3.5	105	29.8	3.36	81.5	12.6	5.6	2.74	0.42	0.19	63	4.69	132	0	3	1	2	0	0	0	0	0	1	1	0	0	0	0	0	0
264	2	0	28	1230	1	3	0	0	1	0	0	0	0	0	0	85.65	2.66	85	24	7.8	67.1	24	8.4	5.24	1.87	0.65	378	1.83	138	0	1	0	1	0	0	0	0	0	1	0	0	0	1	0	0	0
265	1	0	33	1860	2	3	1	0	0	0	1	0	0	0	0	15.25	2.71	98	27.8	19.5	68.2	19.5	9.8	13.31	3.8	1.91	324	0.21	140	0	3	0	0	0	0	0	0	0	1	0	0	0	0	0	0	0
266	1	0	33	2130	2	3	3	0	0	1	1	0	0	0	1	73.4	2.77	97	28.4	24.23	78.2	8.1	12.7	18.94	1.96	3.08	351	8.13	140	0	2	1	1	0	1	0	0	0	1	0	0	0	0	0	0	0
267	1	0	29	1380	2	3	3	1	0	0	0	0	0	0	0	25.72	3.91	119	36.5	12.41	60.9	26.4	8.8	7.56	3.27	1.1	430	2.35	138	0	2	0	1	0	1	0	0	0	1	0	0	0	0	0	0	0
268	1	0	35	2820	2	1	0	0	1	0	0	0	0	0	0	1.58	2.99	108	30.4	8.08	24.3	56.3	6.4	1.96	4.56	0.51	354	0.11	137	0	1	1	1	0	0	0	0	0	1	0	0	0	0	1	0	0
269	1	0	38	2370	1	3	1	0	0	0	0	0	0	0	0	7.14	3.32	122	34.5	18.02	55.9	23	13.1	10.09	4.14	2.36	199	0.19	136	0	1	0	0	0	0	0	0	0	1	1	0	0	1	0	0	0
270	1	0	33	2270	2	3	1	0	1	0	0	0	0	0	0	38.27	2.76	97	28.4	16.31	77.7	16.5	5.4	12.69	2.69	0.88	206	0.99	135	0	1	1	0	0	0	0	0	0	1	0	0	0	0	0	0	0
271	2	0	30	1370	2	3	1	0	1	0	0	0	0	0	1	48.51	3.44	112	32.9	16.58	55.3	29.8	13.3	9.18	4.94	2.2	172	7.18	136	0	1	1	1	0	1	0	0	0	1	0	0	0	0	0	0	0
272	1	0	33	1830	2	3	0	0	0	0	0	0	0	0	0	1.8	3.96	144	43.6	11.55	26.9	55.3	7.7	3.11	6.38	0.89	341	0.38	138	0	1	0	0	0	0	0	0	0	1	0	0	0	0	0	0	0
273	1	0	30	1400	2	3	0	0	1	0	0	0	0	0	0	18.21	3.36	114	34	5.7	25.9	52.3	15.6	1.48	2.98	0.89	234	0.12	136	0	1	0	0	0	0	0	0	0	1	1	0	0	0	0	0	0
274	2	1	40	3170	2	3	1	0	1	0	1	1	0	0	1	136.09	4.35	157	43.8	7.08	87.7	8.5	3.7	6.21	0.6	0.26	270		142	0	1	0	0	0	0	0	0	1	1	0	0	0	0	0	2	1
275	2	1	30	1100	1	3	3	1	1	0	1	1	0	1	1	95.56	2.57	95	28.5	10.83	71.1	19.3	9.1	7.7	2.09	0.98	253	1.54	136	0	3	0	1	0	0	0	0	0	1	0	0	0	1	0	1	0
276	2	1	35	1800	2	1	1	1	1	1	1	1	0	0	1	159.04	2.96	111	33.5	6.33	62.2	35.4	1.9	3.94	2.24	0.12	117	7.09	139	0	0	0	0	0	0	0	0	0	1	1	0	0	1	0	2	1
277	1	0	30	1670	2	3	1	0	1	1	0	0	0	0	0	85.16	2.57	88	25.9	12.57	37.8	37.4	17.8	4.75	4.71	2.23	244	5.34	141	0	1	0	0	0	0	0	0	0	1	0	0	0	0	0	1	0
278	2	1	28	1330	1	3	1	0	0	0	1	1	0	0	1	49.11	2.83	92	30	92	66.3	29.6	2.6	4.76	2.12	0.18	276	6.9	136	0	3	0	0	0	1	0	1	0	1	0	0	0	1	0	1	0
279	2	0	29	1190	2	3	1	0	0	0	0	0	0	0	1	0.61	3.02	105	33.6	8.96	33.4	47.6	6.7	2.99	4.27	0.6	160	0.42	140	0	2	0	0	0	0	0	0	0	1	0	0	0	0	1	1	0
280	2	0	39	3150	2	3	0	0	1	0	0	0	0	0	0	4.07	3.32	108	33.5	9.18	61.3	27	8.9	5.63	2.48	0.81	283	0.07	140	0	1	1	0	0	1	0	0	0	1	0	0	0	1	1	0	0
281	1	0	29	1520	1	3	0	0	1	0	0	0	0	0	0	1.21	3.24	99	29.3	8.17	30.7	54	10.8	2.5	4.42	0.88	697	0.12	135	0	2	0	0	0	1	0	0	0	1	0	0	0	0	0	0	0
282	1	1	35	2990	2	3	1	1	0	1	1	1	1	0	1	39.66	2.98	107	31.4	5.11	64.3	22.9	11.4	3.29	1.17	0.58	204	0.9	140	0	1	0	1	0	0	1	0	0	1	0	0	0	0	0	0	0
283	2	0	36	2820	2	3	0	0	1	0	0	0	0	0	0	0.56	3.61	133	38.9	11.63	69.3	21.8	6.3	8.08	2.53	0.73	234		142	0	0	0	0	0	0	0	0	0	1	0	0	0	1	0	0	0
284	2	0	38	3600	1	3	1	1	0	0	0	1	0	0	0	0.25	3.8	124	37	9.49	39.5	50.2	6.8	3.74	4.76	0.65	332	0.1	137	0	1	1	2	0	0	0	0	1	0	0	0	0	1	0	0	0
285	2	0	35	1600	1	3	1	0	0	1	0	0	0	0	0	27.64	2.4	87	26.4	8.05	30.2	48.9	11.4	2.43	3.93	0.92	413	0.02	138	0	1	0	1	0	0	0	0	0	1	1	0	0	0	0	0	0
286	1	0	30	1510	1	3	3	0	1	0	0	0	0	0	1	25.47	2.6	91	27.7	10.61	71.1	21.5	6.9	7.54	2.28	0.73	332	0.85	139	0	1	0	1	0	1	0	0	0	1	0	0	0	0	0	0	0
287	2	0	36	2710	2	3	1	0	1	0	0	0	0	0	0	33.88	3.64	135	39.8	11.95	36.2	43.5	15.7	4.32	5.2	1.88	218	0.42	142	0	1	1	1	0	0	0	0	0	1	0	0	0	0	0	0	0
288	2	0	33	1760	2	3	1	0	1	0	0	0	0	0	0	26.02	2.82	106	32	5.21	52.3	36.9	8.1	2.72	1.92	0.42	238	1.48	141	0	1	1	2	0	0	1	1	0	1	0	0	0	0	0	0	0
289	1	0	33	1770	2	3	0	0	1	0	0	0	0	0	0	1.03	2.53	89	26	10.74	52.2	32.8	7.4	5.61	3.52	0.79	434	0.08	139	0	1	0	0	0	0	0	0	0	1	0	0	0	1	0	0	0
290	1	1	34	2060	2	3	1	1	1	1	1	1	0	0	1	92.7	2.52	90	26.8	11.7	86.2	11.4	2.2	10.08	1.33	0.26	444	0.19	139	0	2	1	1	0	0	1	0	0	1	0	0	0	1	1	1	0
291	1	0	36	2300	2	3	0	0	1	0	0	0	0	0	0	7.55	2.93	104	29.8	8.33	32.9	44.5	11.4	2.74	3.71	0.95	492	0.12	139	0	1	0	1	0	0	0	0	0	1	0	0	0	1	0	0	0
292	2	0	31	1330	2	3	0	0	1	0	0	0	0	0	0	0.35	2.63	87	26.3	7.15	29.8	52.3	9.3	2.13	3.74	0.66	505	0.02	136	0	1	1	1	0	0	0	0	0	1	0	0	0	0	0	0	0
293	1	0	39	3950	1	3	0	0	1	0	0	0	0	0	0	16.54	4.38	167	48.2	9.39	65	21.9	7.8	6.11	21.9	0.73	215	0.91	142	0	0	0	0	0	0	0	0	0	1	0	0	0	0	0	0	0
294	2	0	33	1270	2	3	0	0	1	0	0	0	0	0	0	52.4	3.12	121	36.6	9.99	49.6	30.4	16.4	4.95	3.04	1.64	310	0.2	135	0	1	0	0	0	0	0	0	0	1	1	0	0	1	0	0	0
295	2	0	36	2960	2	3	0	0	1	0	0	0	0	0	1	1.05	3.88	136	39.7	13.07	67.8	26.1	4.8	8.86	3.42	0.62	320	0.05	137	0	1	1	0	0	1	0	0	0	1	0	0	0	0	1	0	0
296	1	1	27	1165	1	3	1	0	1	0	1	1	1	0	1	136.35	2.93	92	26.9	4.59	49.3	40.7	7	2.26	1.87	0.32	334	3.32	138	0	2	0	2	0	0	1	0	0	1	1	0	0	1	0	2	1
297	1	0	33	1950	2	3	1	0	1	0	0	0	0	0	0	54.19	2.36	77	23.4	12.97	44.2	33.7	21	5.73	4.37	2.73	200	3.99	138	0	1	0	0	0	0	0	0	0	1	1	0	0	1	0	1	0
298	2	0	37	2390	2	3	3	1	0	1	0	0	0	0	1	0.52	3.97	152	44	9.34	58.6	33.8	7.4	5.46	3.16	0.7	269	0.07	140	0	1	1	0	0	0	0	0	0	1	0	0	0	1	0	1	0
299	2	0	35	2540	2	3	1	0	1	0	0	0	0	0	0	33.37	2.95	104	30.1	13.02	60	24.3	15.3	7.81	3.17	1.99	278	1.41	139	0	1	0	0	0	1	0	0	0	1	0	0	0	0	0	0	0
300	2	1	38	4300	2	2	1	0	1	0	1	1	0	0	1	142.36	2.97	105	30.8	10.68	87	9.1	3.7	9.29	0.97	0.4	197		128	0	1	1	0	0	0	1	0	0	1	0	0	0	1	1	1	0
301	1	0	36	2700	2	3	0	0	1	0	0	0	0	0	0	3.57	3.07	98	28.9	9.96	17	32.8	11.2	4.68	3.27	1.11	436	0.09	140	0	1	0	0	0	1	0	0	0	1	0	0	0	1	0	0	0
302	1	1	37	2050	2	3	3	1	1	1	1	1	0	0	1	190.22	2.66	100	28.5	2.34	57.3	33.4	7	1.35	0.78	0.16	386	5.36	128	0	2	0	1	0	0	0	0	0	1	0	0	0	0	0	0	0
303	1	0	38	3350	1	3	1	0	0	0	0	0	0	0	1	4.61	3.21	108	32.2	10.5	23.7	57.3	8.7	2.49	6.02	0.91	505	0.02	139	0	1	0	1	0	0	0	0	0	1	0	0	0	1	0	0	0
304	1	0	38	3640	2	2	0	0	0	0	0	0	0	0	0	30.46	4.06	132	143	15.73	65.3	23.8	9.1	10.27	3.75	1.43	143	0.24	136	0	1	0	0	0	0	0	0	0	1	0	0	0	1	0	0	0
305	2	0	34	2350	2	3	3	0	0	0	0	0	0	0	0	0.2	3.89	139	40.8	9.52	52.9	32	10	5.03	3.04	0.96	211		136	0	1	0	1	0	0	0	0	0	1	0	0	0	0	0	1	0
306	2	0	34	1930	2	3	3	0	0	0	0	0	0	0	0	0.88	5.04	183	52.9	6.34	46.8	38.5	9.9	2.96	2.44	0.63	199		137	0	1	0	1	0	0	0	0	0	1	0	0	0	1	0	1	0
307	1	0	30	1050	2	3	3	0	0	0	0	0	0	0	1	19.07	3.45	134	40.2	5.82	57.8	25.7	12.8	3.36	1.49	0.75	111	13.41	140	0	1	1	0	0	0	0	0	0	0	0	0	0	1	0	0	0
308	1	0	37	2600	2	1	1	0	0	0	0	1	0	0	1	98.81	3.48	126	37.2	28.29	66.6	18.6	18.6	18.85	5.25	4.11	148	82.77	139	0	1	0	0	0	0	0	0	0	1	0	0	0	0	0	0	0
309	2	0	33	1780	2	3	0	0	1	0	0	0	0	0	0	15.01	3.55	124	36.2	9.14	42.5	45.5	10.2	3.88	4.16	0.94	579	0.25	139	0	1	0	0	0	0	0	0	0	1	0	0	0	0	0	0	0
310	2	0	35	1730	2	3	0	0	1	1	0	0	0	0	0	3.08	2.99	108	32.8	4.11	60.9	30	6.9	2.51	1.23	0.28	429	0.08	138	0	1	0	1	0	0	0	0	0	1	0	0	0	1	0	0	0
311	2	0	38	2900	2	3	1	0	1	0	0	0	0	0	1	38.66	3.7	131	38.9	8.12	69.6	15.9	14.4	5.65	1.29	1.17	199		142	0	1	0	1	0	0	1	0	0	1	0	0	0	1	0	1	0
312	1	1	33	2500	2	2	1	1	1	0	1	1	0	0	1	93.39	2.55	78	23.8	3.22	36.3	48.5	10.2	1.16	1.56	0.33	328	2.53	136	0	2	1	2	0	1	0	0	0	1	1	0	0	1	0	1	0
313	1	0	29	1460	2	3	1	0	1	0	0	0	0	0	0	15.65	2.99	104	30.5	19.49	84.9	8.9	5.6	16.55	1.74	1.09	347	0.35	138	0	1	0	1	0	0	0	0	0	1	0	0	0	0	0	0	0
314	1	1	30	1600	2	3	3	1	0	0	1	0	0	0	1	125.83	2.84	93	27	6.28	41	41.5	11	2.58	2.6	0.69	318	2.04	139	0	2	0	1	0	0	0	0	0	1	1	0	0	0	0	2	1
315	1	0	36	2600	1	2	0	0	0	1	0	0	0	0	0	0.42	4.85	178	50.1	6.8	54.7	28.4	11.7	3.71	1.93	0.8	195	0.15	147	0	0	0	0	0	0	0	0	0	1	0	0	0	0	0	1	0
316	1	0	34	2010	2	3	1	0	1	0	0	0	0	0	0	6.57	2.76	96	27.5	10.8	52.4	35.5	6.9	5.67	3.83	0.74	556	0.34	140	0	1	0	1	0	0	0	0	0	1	0	0	0	0	0	0	0
317	1	0	39	3250	2	3	1	0	1	0	0	0	0	0	0	0.33	3.46	121	36.6	10.88	40.6	51	7.6	4.41	5.55	0.83	409	0.02	139	0	0	0	1	0	0	0	0	0	1	0	0	0	0	0	0	0
318	1	0	33	2700	2	3	0	0	1	0	0	0	0	0	0	1.23	3.86	132	39.2	8.81	43.8	43.7	9	3.86	3.84	0.8	164	0.02	142	0	1	0	0	0	0	0	0	0	1	0	0	0	0	1	0	0
319	1	1	32	2220	2	3	3	1	0	0	1	1	0	0	1	74.98	3.28	110	33.7	14.16	74.7	19.9	5.2	10.59	2.82	0.73	330	0.63	138	0	3	0	2	0	1	0	0	0	1	0	0	0	1	0	1	0
320	1	0	34	2270	2	3	1	0	1	0	0	0	0	0	0	1.08	3.11	108	31.9	14.98	47.3	40.8	5.5	7.08	6.1	0.83	442	0.03	139	0	1	0	1	0	0	0	0	0	1	0	0	0	0	0	0	0
321	1	0	34	2270	2	2	1	0	1	0	0	0	0	0	1	0.98	2.58	86	25.7	14.64	37.3	38.1	8.1	5.47	5.58	1.19	326	0.07	137	0	1	0	1	0	0	0	0	0	1	0	0	0	0	0	0	0
322	2	0	36	2190	2	3	0	0	1	0	0	0	0	0	0	6.54	4.57	176	53.4	10.54	35.7	45.2	17	3.77	4.76	1.79	151	0.15	141	0	1	0	0	0	0	0	0	0	1	0	0	0	1	0	0	0
323	2	1	35	2210	2	2	3	1	0	0	0	0	0	1	1	37.53	2.95	109	31.8	5.14	77.2	16.6	5.4	3.97	0.85	0.28	127	6.03	136	0	3	0	0	0	0	0	1	1	1	0	0	0	1	0	1	0
324	2	0	31	1630	2	3	1	0	1	0	0	0	0	0	1	64.68	2.58	96	28.5	5.58	41.4	45.2	13.1	2.31	2.53	0.73	242	6.22	137	0	1	0	0	0	0	1	0	0	1	0	0	0	0	0	0	0
325	2	0	39	3510	2	2	0	0	1	0	0	0	0	0	1	84.6	4.34	152	44.6	6.87	47.4	39.9	8.3	3.26	2.74	0.57	209	2.92	140	0	1	0	1	0	0	0	0	0	1	1	0	0	1	0	0	0
326	2	1	35	1500	1	3	1	1	1	1	1	1	0	0	1	41.1	4.17	154	46	4.52	31.9	41.3	15.9	1.44	1.87	0.72	95		138	0	2	1	0	0	0	1	0	0	1	0	0	0	0	0	1	0
327	2	0	35	2300	2	3	0	0	1	0	0	0	0	0	0	3.61	4.99	182	53.1	12.88	82.4	11.6	5.2	10.62	1.49	0.67	229		137	0	1	0	0	0	1	0	0	0	1	0	0	0	1	1	1	0
328	2	0	36	2430	2	2	1	0	1	0	0	0	0	0	0	0.65	2.43	78	23.6	8.37	26.2	63.1	6.5	2.19	5.29	0.54	345	0.06	143	0	1	1	1	0	1	0	0	0	1	0	0	0	0	0	0	0
329	2	0	39	2660	1	3	0	0	0	0	0	0	0	0	1	18.83	4.16	143	41.5	10.44	67.1	23	8.2	7	2.4	0.86	138		136	0	0	0	1	0	0	0	0	0	1	0	0	0	0	0	0	0
330	1	0	33	1800	2	3	1	0	0	0	0	0	0	0	1	5.66	4.37	157	46.4	12.31	62.2	26.2	9.1	7.65	3.22	1.12	243	0.32	143	0	1	0	0	0	0	0	0	0	1	0	0	0	0	0	0	0
331	1	0	40	3140	2	3	0	0	1	1	1	0	0	0	0	86.48	4.09	148	43.7	14.12	83.7	7.7	7.7	11.82	1.08	1.09	157	0.62	137	0	1	0	1	0	0	1	0	0	1	0	0	0	1	1	1	0
332	1	0	40	4130	2	3	1	0	1	0	1	0	0	0	1	31.83	4.32	142	41.3	14.32	79.5	10	10.4	11.38	1.44	1.49	178	0.47	135	0	1	0	0	0	0	0	0	0	1	0	0	0	0	0	1	0
333	1	0	35	2550	2	2	1	0	1	0	0	0	0	0	0	1.18	4.48	158	49.6	10.96	44.2	40.6	10.9	4.85	4.44	1.2	253	0.2	138	0	1	0	0	0	0	0	0	0	1	0	0	0	0	0	1	0
334	1	0	35	3330	2	3	1	0	1	0	0	0	0	0	0	1.15	3.88	136	40.1	12.69	60	27.6	9.4	7.63	3.5	1.19	309		138	0	1	0	0	0	0	0	0	0	1	0	0	0	0	0	0	0
335	1	0	36	2650	2	3	0	0	1	0	0	0	0	0	0	65.53	4.19	149	44	6.54	69.8	24.9	4.1	4.56	1.63	0.27	316	0.02	136	0	1	0	1	0	0	0	0	0	1	0	0	0	0	1	1	0
336	1	0	33	2270	2	3	1	0	1	0	0	0	0	0	0	2.57	3.13	107	31.7	8..31	27	54.2	9.5	2.24	4.51	0.79	356	0.2	141	0	1	0	1	0	0	1	0	0	1	0	0	0	0	0	0	0
337	2	0	31	1700	2	3	0	0	1	0	0	0	0	0	0	0.73	3.54	133	38.7	12.6	35.9	49.5	9.5	4.52	6.23	1.2	307	0.06	139	0	1	0	1	0	0	0	0	0	1	0	0	0	0	0	0	0
338	1	1	33	2700	2	2	1	0	1	0	1	1	0	0	1	85.06	3.18	102	30.6	4.27	58.8	34.1	6.8	2.51	1.45	0.29	299	21.23	134	1	1	1	0	0	0	1	1	0	1	1	0	0	1	0	1	0
339	1	0	36	2120	2	3	1	0	1	0	0	0	0	0	0	6.5	3.42	124	35.5	8.69	51.2	34.9	11.6	4.46	3.04	1	355		134	0	1	0	0	0	0	0	0	0	1	0	0	0	0	1	0	0
340	2	0	27	1000	2	3	0	0	1	0	0	0	0	0	0	0.99	2.91	83	25.2	6..32	23.2	55.2	8.1	1.46	3.49	0.51	391	0.11	137	0	1	0	1	0	0	0	0	0	1	0	0	0	0	1	0	0
341	2	0	33	2100	2	3	0	0	1	0	0	0	0	0	1	0.65	3.83	117	35.2	11.55	49	41.2	7.1	5.66	4.75	0.82	349	0.05	136	0	1	0	0	0	0	0	0	0	1	0	0	0	1	1	0	0
342	2	0	40	4400	2	3	0	0	1	0	0	0	0	0	0	0.29	3.78	121	36.5	10.79	19.6	61.3	8.5	6.62	0.92	1.08	273		135	0	1	1	0	0	0	0	0	0	1	0	0	0	0	0	0	0
343	1	0	37	1800	2	2	1	0	0	0	0	0	0	0	1	73.34	4.07	142	41.9	8.22	62.3	24	12	5.11	1.97	0.99	235	0.28	138	0	1	0	1	0	0	0	0	0	1	0	0	0	0	0	1	0
344	2	0	31	1080	2	3	1	1	0	1	0	0	0	0	0	14.48	3.84	119	34.7	8.44	37.3	51	9.4	3.16	4.3	9.4	108	0.04	134	0	3	0	1	0	0	0	0	0	1	0	0	0	0	0	0	0
345	2	0	36	2700	2	3	0	0	1	0	0	0	0	0	0	0.31	4.02	144	42.5	11.76	52.2	3.5	12.4	6.15	3.93	1.46	261	0.64	137	0	1	0	0	0	0	0	0	0	1	0	0	0	1	0	0	0
346	2	1	37	2950	2	3	1	3	1	0	1	0	0	0	1	57.91	4.74	169	49.6	8.42	81.4	11.4	6.4	6.85	0.96	0.54	207	7.7	122	0	2	0	1	0	0	1	0	0	1	0	0	0	0	0	1	0
347	2	0	35	2300	2	3	1	1	1	1	0	0	0	0	0	15.77	3.24	114	33.8	10.32	61	25.9	12.2	6.29	2.67	1.26	353	0.48	137	0	1	0	1	0	1	0	0	0	1	1	0	0	0	0	0	0
348	1	0	34	1600	2	2	0	0	1	0	0	0	0	0	0	7.41	3.6	130	37.4	5.62	35.7	52.6	8.1	2.01	2.95	0.46	84	0.07	138	0	1	0	1	0	0	0	0	0	1	0	0	0	1	0	0	0
349	1	0	38	3210	2	2	0	0	1	0	0	0	0	0	0	16.14	3.62	116	34.3	10.65	22.8	60.4	15.1	2.42	6.44	1.61	304	0.06	136	0	1	1	0	0	0	0	0	0	1	1	0	0	0	0	0	0
350	2	0	31	1730	2	3	1	0	1	0	0	0	0	0	0	19.28	3.41	120	36.2	10.4	54.9	28.7	15.1	5.72	2.98	1.57	355	0.18	137	0	2	0	1	0	0	0	0	0	1	1	0	0	0	0	0	0
351	2	0	37	2360	2	3	0	0	1	0	0	0	0	0	0	3.9	3.19	109	32	9.11	36.8	57.2	1.4	3.34	5.21	0.13	404	0.06	136	0	1	1	1	0	0	0	0	0	1	1	0	0	0	0	0	0
352	2	0	40	3250	2	3	0	0	1	0	0	0	0	0	0	1.95	4.52	157	46.5	21.52	52.2	39.4	6	11.24	8.47	1.3	438	0.14	141	0	2	0	0	0	0	0	0	0	1	0	0	0	0	0	0	0
353	1	0	38	3400	2	1	0	0	1	0	0	0	0	0	0	2.19	4.12	140	40.9	9.83	22.4	54.2	4.6	2.2	5.33	0.45	171	0.02	138	0	1	0	0	0	0	0	0	0	1	0	0	0	0	0	0	0
354	1	0	31	1500	2	3	1	0	1	0	0	0	0	0	0	4.44	3.41	128	38..4	10.86	28.4	49.8	19	3.09	5.41	2.06	341	0.06	139	0	2	0	1	0	0	0	0	0	1	0	0	0	0	0	0	0
355	2	0	32	1900	1	3	1	0	0	1	1	0	0	0	1	20.12	3.18	106	31.9	13.93	8.92	24.6	6.6	8.92	3.43	0.92	387	0.14	139	0	1	0	1	0	0	0	0	0	1	0	0	0	0	0	0	0
356	1	1	37	2000	2	2	3	1	1	1	0	1	0	0	1	116.4	2.66	79	24.3	8.28	67.9	23.7	6.5	5.61	1.97	0.54	282	39.29	141	0	2	1	1	0	0	0	0	0	1	0	0	0	1	1	1	0
357	1	0	38	2800	1	3	0	0	1	0	0	0	0	0	1	0.52	3.57	116	34.8	8.47	31	44.5	10.81	2.63	3.77	0.91	238	0.02	138	0	1	0	0	0	0	0	0	0	1	1	0	0	1	1	0	0
358	1	1	28	1390	1	3	1	0	1	0	1	0	0	0	1	185.26	3.09	102	30.5	4.58	35.1	44.8	18.2	1.61	2.06	0.83	457	1.91	134	0	1	1	2	0	1	0	0	0	1	1	0	0	0	0	1	0
359	1	0	37	2700	1	3	1	0	0	0	0	0	0	0	0	7.59	5.04	197	58.4	11.99	76	15	8.6	9.11	1.8	1.03	239	0.26	136	0	2	0	0	0	0	0	0	0	1	0	0	0	0	0	0	0
360	2	0	36	2140	2	3	1	0	1	0	0	0	0	0	0	14.13	3.95	145	42.9	6.89	34.5	47.9	15.1	2.38	3.3	1.04	148	0.29	138	0	2	0	0	0	0	0	0	0	1	0	0	0	0	0	0	0
361	2	1	32	1830	2	3	1	1	1	1	0	0	0	0	1	11.38	3.32	113	33	14.5	45.9	28.5	23.8	6.66	4.13	3.46	301	0.23	140	0	3	0	2	0	0	0	0	0	1	1	0	0	0	0	0	0
362	1	1	34	1650	1	3	1	0	0	0	0	0	0	0	0	11.9	3.37	109	32.9	7.66	42.6	32.9	21.7	3.26	2.52	1.66	261	0.14	140	0	1	1	0	0	0	0	1	1	1	0	0	0	0	0	1	0
363	1	0	38	3700	1	2	1	0	1	0	0	0	0	0	0	21.48	3.94	141	40.7	4.73	61.9	23.4	12.2	2.92	1.11	0.58	225	0.72	142	0	1	0	0	0	0	0	0	0	1	1	0	0	0	0	0	0
364	2	0	38	2980	2	2	0	0	1	0	0	0	0	0	0	17.21	3.1	105	31.3	9.04	52.3	35.1	9.7	4.74	3.17	0.87	158	0.02	140	0	2		1	0	0	0	0	0	1	0	0	0	0	0	0	0
365	2	0	35	2780	2	3	1	0	0	0	0	0	0	0	1	2.73	4	114	35.5	5.78	60.6	25.5	11.2	3.5	1.47	0.65	247		138	0	1	0	0	0	0	0	0	0	1	0	0	0	0	0	0	0
366	1	0	36	3100	2	3	1	0	1	0	0	0	0	0	0	1.01	3.33	121	35.6	7.18	40.3	51	6.9	2.9	3.66	3.66	329		139	0	1	0	1	0	0	0	0	0	1	0	0	0	0	0	0	0
367	2	0	36	3150	2	2	1	0	1	0	0	0	0	0	0	1.6	3.98	144	41.9	14.76	54.7	25.4	11.5	8.07	3.75	1.7	316	0.04	136	0	1	0	1	0	0	0	0	0	1	0	0	0	0	0	0	0
368	1	0	32	1500	2	3	1	0	1	0	0	0	0	0	0	0.79	2.77	104	31.3	8.11	39.8	47.1	9.1	3.22	3.82	0.74	271		137	0	1	0	1	0	0	0	0	0	1	0	0	0	1	1	0	0
369	2	0	31	1260	2	3	0	0	1	0	0	0	0	0	0	1.53	3.35	93	28.7	11.28	69	18.5	8.2	7.8	2.08	0.92	351	0.07	139	0	1	0	1	0	0	0	0	0	1	0	0	0	0	0	0	0
370	2	1	37	1890	2	2	3	1	1	0	1	0	0	0	1	56.84	4.26	161	46.7	5.16	88.2	6.4	5	4.55	0.33	0.26	139	6.32	141	0	2	0	1	0	0	0	1	0	1	0	0	0	1	1	1	0
371	2	1	38	3900	1	2	3	1	1	0	0	0	0	0	1	96.14	4.98	182	52.5	7.17	67.1	14.3	18.4	4.8	1.03	1.32	167	11.43	130	0	1	0	0	0	1	0	0	0	1	1	0	0	1	0	1	0
372	2	0	36	2150	2	3	1	1	0	0	1	0	0	0	1	33.44	4.02	140	41.4	19.48	62.9	24.7	9.2	12.25	4.82	1.79	369	0.04	137	0	1	0	0	0	0	0	0	0	1	1	0	0	0	0	1	0
373	2	0	36	2360	2	3	0	0	1	0	0	0	0	0	0	0.61	3.16	115	34.1	12.39	53.2	37	6.6	6.59	4.59	0.81	263	0.06	139	0	1	0	1	0	0	0	0	0	1	1	0	0	0	0	0	0
374	1	0	29	1230	2	3	0	0	1	0	0	0	0	0	0	2.48	4.21	133	39.5	13.91	36.9	25.5	11	5.13	3.56	1.53	211	0.02	139	0	2	0	1	0	0	0	0	0	1	0	0	0	0	0	0	0
375	2	0	36	4770	2	3	0	0	1	0	0	0	0	0	1	11.5	4.62	130	41.4	12.28	33.7	39	13.2	4.14	4.79	1.62	321	0.02	142	0	1	0	0	0	0	0	0	0	1	0	0	0	0	0	0	0
376	2	0	35	2470	2	2	0	0	1	0	0	0	0	0	0	1.92	3.41	117	34.6	9.3	34.3	54.4	7	3.2	5.06	0.65	341	0.05	138	1	1	1	1	0	1	0	0	0	1	0	0	0	0	0	0	0
377	1	0	32	2120	1	3	1	0	1	1	0	0	0	0	0	7.04	3.94	136	41	8.42	39.9	39..3	13.7	3.36	3.3	1.16	258	0.11	135	0	1	0	1	0	1	0	0	0	1	1	0	0	1	0	0	0
378	2	0	30	950	2	3	0	0	1	0	0	0	0	0	1	0.8	3.48	111	33.4	9.81	31.6	52.5	9.6	3.1	5.16	0.94	192	0.02	138	0	1	0	1	0	0	0	0	0	1	0	0	0	0	0	0	0
379	1	0	32	1880	1	3	0	0	1	0	0	0	0	0	1	52.27	2.21	70	21.6	6.56	29	43.7	16.6	1.9	2.87	1.09	234	0.3	139	0	1	0	0	0	1	0	0	0	1	0	0	0	0	0	0	0
380	2	0	30	1800	1	3	1	0	1	0	0	0	0	0	1	0.84	3.13	89	27	4.1	32.1	45.7	6.2	1.32	1.87	0.25	213	0.03	141	0	1	0	1	0	0	0	0	0	1	0	0	0	0	0	0	0
381	1	0	33	1540	2	3	1	0	0	0	0	0	0	0	0	30.68	4.09	151	45	7.19	31.3	46	13.7	2.25	3.31	0.98	212	0.91	141	0	1	0	0	0	0	0	0	0	1	0	0	0	0	0	0	0
382	2	0	34	2240	2	3	1	0	0	0	0	0	0	0	0	13.43	4.32	159	47.9	11.09	53.8	37	5	5.97	4.1	0.55	288		135	0	1	0	0	0	0	0	0	0	1	1	0	0	1	0	0	0
383	1	0	37	2930	2	3	0	0	1	0	0	0	0	0	0	6	4.03	150	150	6.13	25	60.8	13.3	1.53	3.72	0.82	149		137	0	1	0	0	0	0	0	0	0	1	0	0	0	0	0	1	0
384	2	0	34	1745	2	3	0	0	1	0	0	0	0	0	0	8.75	2.74	100	30.1	8.13	45.4	44	8	3.69	3.58	0.65	417	0.45	141	0	1	0	1	0	1	0	0	0	1	0	0	0	0	0	0	0
385	2	0	35	1650	2	3	1	0	1	0	0	0	0	0	1	13.67	4.65	165	51.7	5.22	32.1	42.9	20.2	1.67	2.25	1.06	300	0.19	140	0	1	0	1	0	1	0	0	0	1	1	0	1	0	0	1	0
386	2	0	35	2260	2	3	1	0	0	0	0	0	0	0	0	35.06	3.23	103	31.4	9.8	64.2	23.7	10.5	6.3	2.32	1.03	379	0.06	137	0	0	1	0	0	0	0	0	0	1	0	0	0	0	0	0	0
387	1	0	32	2220	2	3	0	0	1	0	0	0	0	0	0	0.79	4.02	140	40.1	15.91	52.8	38	4.5	8.41	6.04	0.72	502	0.29	136	0	1	0	0	0	1	0	0	0	1	0	0	0	0	0	0	0
388	2	0	38	3650	1	3	1	0	1	1	1	1	0	0	0	0.73	4.14	138	41	15.85	55.4	35.2	7.4	8.78	5.58	1.17	407	0.02	139	0	1	0	0	0	0	0	0	0	1	0	0	0	0	0	0	0
389	1	1	37	3300	2	3	1	0	1	0	1	1	0	0	1	48.97	4.68	160	47	5.16	67.5	21.2	9.6	3.49	1.09	0.49	291	1.99	130	0	1	0	0	0	1	0	0	0	1	1	0	0	1		2	1
390	2	0	34	2080	2	3	0	0	1	0	0	0	0	0	0	24.62	3.43	115	35.6	11.5	32.3	48.9	13.3	5.63	1.53	0.62	361	0.1	141	0	1	1	2	0	0	0	0	0	1	1	0	0	1	0	0	0
391	1	0	30	1300	1	3	0	0	1	0	0	0	0	0	1	15.82	3.67	101	31.5	7.74	25.3	46.5	19.1	1.96	3.59	1.48	249	0.1	138	0	1	0	1	0	0	0	0	0	1	0	0	0	0	0	0	0
392	2	0	27	980	2	3	1	0	0	0	0	0	0	0	1	3.33	4.15	150	46.7	2.84	42.9	37.9	16.8	1.22	1.08	0.48	106	0.5	144	0	1	0	0	0	0	0	0	0	1	0	0	0	0	0	0	0
393	2	0	34	1880	2	3	1	0	0	1	0	0	0	0	0	10.39	2.99	109	32	7.94	25.7	64.6	5.9	2.04	5.13	0.47	295		141	0	1	0	1	0	0	0	0	0	1	0	0	0	0	0	0	0
394	2	0	32	1975	2	3	1	0	0	0	0	0	0	0	0	5.39	3.74	131	39.3	9.96	64.2	26.9	8.2	6.4	2.68	0.82	484		138	0	1	0	0	0	0	0	0	0	1	0	0	0	0	0	1	0
395	2	1	27	940	1	2	1	0	0	0	0	0	0	0	1	64.85	2.99	86	26.6	3.92	46.7	29.1	17.7	1.84	1.14	0.69	103	0.82	136	0	2	1	1	0	0	0	0	0	1	1	0	0	1	1	2	1
396	2	0	38	3500	2	1	1	0	1	0	1	0	0	0	1	47.18	3.37	117	34.8	12.84	90.8	3.6	5.3	11.66	0.46	0.68	248	1.03	136	0	1	1	0	0	0	1	0	0	1	0	0	0	0	0	2	1
397	2	1	32	1550	1	3	1	1	0	0	0	0	0	0	1	63.86	1.77	59	17.3	6.09	36.4	58	5.5	2.22	3.54	2.33	19	12.59	134	1	1	0	0	0	0	0	0	0	1	0	0	0	0	0	0	0
398	1	1	34	2300	2	1	3	1	1	0	1	1	0	0	1	110.2	4.04	137	40.5	10.26	67	24.9	7.1	6.87	2.56	0.73	207	10.82	141	0	2	0	0	0	0	0	0	0	1	1	0	0	1	0	0	0
399	1	1	29	1220	2	3	3	1	0	0	1	1	0	0	1	196.23	3.7	110	35.4	6.02	63.7	25.6	1.8	3.84	1.54	0.11	100	2.03	132	0	1	0	1	0	1	0	0	0	1	0	0	0	1	0	0	0
400	2	0	34	1995	2	3	1	0	1	0	0	0	0	0	0	0.5	3.11	112	32.7	14.63	57.3	29	10.2	8.39	4.24	1.49	521	0.02	140	0	1	0	0	0	0	0	0	0	1	0	0	0	0	0	0	0
401	2	0	36	2830	2	0	1	0	1	0	0	0	0	0	0	0.28	3.44	128	37.8	14.02	48.5	41.7	7.8	6.8	5.5	1.09	414	0.3	140	0	1	0	0	0	0	0	0	0	1	0	0	0	0	0	0	0
402	2	0	34	2460	2	3	0	0	1	1	0	0	0	0	1	16.49	3.03	115	34	6.16	38	39	19.2	2.34	2.4	1.18	116	1.25	144	0	1	0	0	0	1	0	0	0	1	1	0	1	0	0	0	0
403	1	0	32	1650	2	3	0	0	0	1	0	0	0	0	0	2.33	2.91	114	32.2	10.2	44.3	36.1	16.1	4.51	3.68	1.65	559	0.91	134	0	1	0	1	0	0	0	0	0	1	0	0	0	0	0	0	0
404	2	0	35	2160	2	3	0	0	1	0	0	0	0	0	1	25.06	3.69	131	39	47.46	73.5	11.3	9.2	34.87	5.35	4.37	312	0.62	136	0	1	1	0	0	0	0	0	0	1	1	0	0	0	0	0	0
405	2	0	32	1570	2	3	1	0	1	0	1	0	0	0	1	57.56	2.61	93	28.4	3.28	36.5	53.6	8.9	1.19	1.76	0.29	260	6.93	133	0	2	0	1	0	0	0	0	0	1	1	0	0	1	1	1	0
406	1	0	34	2200	1	3	1	1	0	0	1	1	0	0	1	71.82	4.27	162	47.6	7.63	65.3	26.6	6.2	4.98	2.03	0.47	131	10.46	138	0	1	0	0	0	0	0	0	0	1	1	0	0	1	0	1	0
407	2	0	35	1900	2	3	0	0	1	1	0	0	0	0	0	2.31	4.06	140	42	9.96	44.9	42.2	10.4	4.47	4.2	1.04	437	0.03	135	0	1	0	1	0	0	0	0	0	1	0	0	0	0	1	0	0
408	2	0	32	1530	2	3	1	0	0	1	0	0	0	0	0	0.84	5.13	195	61.6	14.17	71.7	18.1	10.2	10.15	2.56	1.45	257		138	0	1	0	0	0	0	0	0	0	1	0	0	0	1	0	1	0
409	1	0	32	1580	2	3	0	0	1	0	0	0	0	0	1	22.78	4.68	160	49.8	12.22	49.5	31	8.8	3.78	1.08	1.3	259		135	0	1	1	1	0	0	0	0	0	1	1	0	0	0	0	0	0
410	1	0	35	1500	2	3	1	0	0	1	0	0	0	0	0	41.44	2.99	102	31	6.88	30.5	53.2	12.4	2.1	3.67	0.85	271		132	0	1	0	0	0	0	0	0	0	1	0	0	0	1	1	1	0
411	2	0	33	1560	2	3	1	0	1	1	0	0	0	0	1	27.84	3.72	144	42.6	8.28	41.1	38.6	14	3.4	3.2	1.16	234		138	0	1	0	1	0	0	0	0	0	1	1	0	0	0	0	0	0
412	1	1	37	3050	1	2	3	1	0	0	0	0	0	0	1	76.67	3.77	133	38.7	32.03	87.7	4.1	8.1	28.11	1.31	2.59	151	24.02	136	0	3	0	0	0	0	0	0	0	1	0	0	0	0	0	1	0
413	1	0	34	2060	2	1	0	0	1	1	0	0	0	0	0	1.7	3.62	125	37.4	15.88	47.6	40.3	10.2	7.55	6.4	1.62	452			0	1	0	1	0	0	0	0	0	1	1	0	0	0	0	0	0
414	2	1	37	4700	2	1	1	1	1	1	1	1	0	0	1	126.87	3.44	121	37	20.86	85.3	7.4	6.8	17.78	1.54	1.43	121	20.78	134	0	1	0	1	0	1	0	1	0	1	1	0	0	0	0	2	1
415	1	0	38	1600	2	3	1	0	0	1	0	0	0	0	0	4.76	3.33	133	39	5.99	34.7	48.1	13.9	2.08	2.88	0.83	138	0.02	135	0	1	0	1	0	0	0	0	0	1	1	0	0	1	1	0	0
416	2	0	35	1900	2	3	0	0	1	0	0	0	0	0	0	6.2	4.02	144	43.5	16.2	50.9	39.7	8.9	8.24	6.44	1.44	355	0.09	137	0	2	0	2	0	0	0	0	0	1	0	0	0	0	0	0	0
417	2	0	34	2400	2	3	1	0	1	0	0	0	0	0	0	1.88	3.03	105	30.9	17.03	68.5	18.2	12.1	11.7	3.1	2.06	505	0.03	142	0	1	0	0	0	0	0	0	0	1	0	0	0	0	0	0	0
418	2	1	35	2180	1	3	1	0	1	0	1	1	0	0	1	17.48	2.82	103	32.1	14.26	58	27.7	7.4	8.25	3.95	1.06	200	0.46	133	0	1	0	0	0	0	0	0	0	1	1	0	0	0	0	0	0
419	2	0	38	3165	1	3	1	0	1	0	1	1	0	0	1	8.29	3.72	134	39.6	12.74	84.6	8.2	7	10.78	1.04	0.9	255	0.34	138	0	1	0	1	0	1	0	0	0	1	1	0	0	0	0	0	0
420	1	0	39	3750	2	2	1	0	1	0	0	0	0	0	0	1.21	3.74	135	39.7	11.57	57	27.7	10.3	6.59	3.2	1.2	284	0.09	140	0	1	0	1	0	0	0	0	0	1	0	0	0	0	0	0	0
421	1	1	36	2480	2	3	3	1	1	0	0	1	0	0	1	76.94	2.9	102	30	7.7	80.1	15	4.6	6.16	1.16	0.35	200	1.98		0	2	0	0	0	1	0	0	0	1	0	0	0	0	1	1	0
422	1	1	34	2060	2	3	3	1	0	0	1	1	0	0	0	199.97	3.52	102	30	3.52	42.8	38.3	16.3	1.51	1.35	0.57	241	21.38	133	0	2	1	2	0	0	0	0	1	1	1	0	0	0	0	2	1
423	1	1	25	760	2	2	3	1	0	0	0	1	0	0	0	42.25	2.97	92	28.1	4.71	82	13.2	4	3.87	0.62	0.19	213		131	0	2	1	1	0	0	0	0	0	1	0	0	0	1	1	1	0
424	2	0	33	2140	2	2	0	0	1	0	0	0	0	0	0	1.97	3.1	105	32.2	18.96	43.4	32.3	16.5	8.23	6.13	3.12	255	0.02	142	0	1	0	0	0	0	0	0	0	1	1	0	0	0	0	0	0
425	1	0	27	1000	1	3	1	0	1	0	0	0	0	0	1	0.89	4.28	115	37.8	10.24	33.3	65.1	0.2	3.41	6.66	0.02	371	0.02	136	0	1	1	0	0	0	0	0	0	1	0	0	0	0	0	0	0
426	2	0	40	3150	1	2	1	0	1	0	0	0	0	0	0	0.7	3.99	140	42.7	7.09	59.5	28.8	8.6	4.21	2.05	0.61	170	0.1	136	0	1	0	1	0	0	0	0	0	1	0	0	0	0	0	0	0
427	1	0	36	2620	2	3	1	0	1	1	0	0	0	0	1	100.93	3.29	99	29.4	11.49	70.1	9.8	19.2	8.06	1.13	2.21	406	22.85	141	0	1	1	0	0	0	0	0	0	1	0	0	0	0	0	0	0
428	2	1	28	720	2	3	3	1	0	0	1	1	0	0	1	82.41	2.71	82	24.4	2.65	53.4	27.3	15.4	1.41	0.72	0.41	6		130	0	2	0	2	0	0	0	0	0	1	0	0	0	0	0	0	0
429	1	0	38	3850	1	2	1	0	0	0	0	0	0	0	0	4.92	3.94	138	43.1	14.98	68.5	21.2	7.4	10.25	3.18	1.12	301		139	0	0	0	0	0	0	0	0	1	0	0	0	0	0	0	0	0
430	1	1	40	3815	1	3	3	1	0	0	0	1	1	0	0	20.75	5.28	191	56.7	14.61	83.7	8.8	7.2	12.25	1.28	1.04	255	0.66	140	0	1	0	1	0	0	0	0	0	1	1	0	0	1	0	1	0
431	1	0	28	1040	1	3	1	0	0	0	0	0	0	0	0	0.4	2.97	106	32.3	16.83	65.6	6.9	23.6	11.04	1.17	3.97	171		145	0	1	0	0	0	0	0	0	0	1	0	0	0	0	0	0	0
432	2	0	29	1000	2	3	1	0	1	1	0	0	0	0	0	6.76	3.37	109	34.2	8.26	37.9	51.3	8.9	3.12	4.24	0.74	467		134	0	3	1	1	0	0	0	0	0	1	0	0	0	0	1	0	0
433	1	0	39	3450	1	2	0	0	1	0	0	0	0	0	0	8.67	5.26	186	54.7	10.6	59.5	28.1	7.6	6.31	2.98	0.8	259	0.42	140	0	1	0	1	0	1	0	0	0	1	0	0	0	0	0	0	0
434	2	0	40	3500	2	1	0	0	1	0	0	0	0	0	0	7.45	3.71	130	38.1	11.93	37.1	42.8	16.2	4.41	5.11	1.93	293	0.1	140	0	0	1	1	0	0	0	0	0	1	0	0	0	0	0	0	0
435	1	0	28	810	2	3	1	0	1	0	0	0	0	0	1	3.24	3.38	116	35.4	13.06	22.1	73.9	0.2	2.89	9.65	0.03	56		135	0	1	0	0	0	0	0	0	0	1	0	0	0	0	1	0	0
436	1	0	30	1565	1	3	1	0	0	0	0	0	0	0	0	8.41	3.31	114	33.5	9.38	27.7	49.7	19.4	2.6	4.66	1.82	183	0.31	137	0	1	1	0	0	0	0	0	0	1	0	0	0	0	0	0	0
437	1	1	31	1800	1	3	1	1	0	1	0	1	0	0	1	68.96	3.37	120	35.9	1.17	23.3	71	3.4	0.27	0.84	0.04	212	15.84	138	1	2	0	1	0	0	0	0	0	1	0	0	0	1	1	2	1
438	1	1	27	1200	1	2	1	0	0	0	1	1	0	0	1	80.52	3.7	114	34.5	8.53	32.8	25.8	40.7	2.8	2.2	3.47	298	0.14	136	0	3	1	0	0	0	0	0	0	1	1	0	0	1	0	1	0
439	1	0	38	3120	1	3	0	0	0	0	0	0	0	0	0	4.06	2.79	105	30.8	12.64	67.2	17.3	11.2	8.5	2.18	1.42	235	0.02	137	0	1	1	1	0	0	0	0	0	1	0	0	0	0	0	0	0
440	2	0	31	1770	2	3	1	0	1	1	0	1	0	0	1	22.21	3.24	102	31	18.53	84.6	9	6.4	15.67	1.66	1.19	225		135	0	1	0	0	0	1	0	0	0	1	1	0	0	0	1	1	0
441	1	0	32	1450	2	3	1	0	0	1	0	0	0	0	1	1.72	3.74	146	43.2	8.1	38.8	39..4	16.7	3.15	3.19	1.35	106		139	0	1	1	0	0	0	0	0	0	1	0	0	0	0	0	0	0
442	2	0	30	1220	2	3	0	0	1	0	0	0	0	0	0	8.26	2.97	118	33.7	8.34	37.2	51	8.7	3.1	4.26	0.72	154		140	0	1	0	0	0	0	0	0	0	1	0	0	0	0	0	0	0
443	1	1	28	1000	1	3	3	1	1	0	1	1	0	1	1	109.37	3.73	109	31.7	20.64	69.6	12.6	16.2	14.36	2.59	3.34	116		136	1	3	0	1	0	0	0	0	0	1	1	0	0	1	0	0	0
444	2	0	31	1180	2	3	0	0	1	0	0	0	0	0	0	2.56	2.63	86	26.1	12.18	37	58	1.4	4.51	7.06	0.18	400		136	0	3	0	2	0	0	0	0	0	1	0	0	0	0	0	0	0
445	2	0	34	2200	2	3	0	0	1	0	0	0	0	0	0	1.46	4	152	45.5	7.01	42.5	36.2	14.9	2.98	2.53	1.05	205		138	0	1	0	1	0	0	0	0	0	1	1	0	0	1	0	0	0
446	2	0	36	2930	1	3	0	0	1	0	0	0	0	0	0	0.82	4.11	152	46.3	9.4	38.8	48	10.5	3.64	4.52	0.99	380		139	0	1	0	0	0	0	0	0	0	1	0	0	0	0	0	0	0
447	2	0	37	2790	2	2	1	0	1	0	0	0	0	0	0	7.59	4.55	163	48.2	14.25	69.1	20	8.7	9.83	2.85	1.25	392	0.06	142	0	3	1	0	0	0	0	0	0	1	0	0	0	0	0	0	0
448	2	0	37	2470	2	2	1	0	1	1	0	0	0	0	0	5.83	4.75	172	51.1	12.95	75.3	15.6	7.2	9.74	2.02	0.93	346	0.02	139	0	3	0	0	0	0	0	0	0	1	0	0	0	0	0	0	0
449	2	1	29	1140	2	3	1	1	1	0	0	1	0	0	1	41.56	2.64	88	27.7	7.95	70.6	3.9	19.7	5.61	0.31	1.57	92	3.17	138	0	2	0	0	0	0	0	0	0	1	0	0	0	0	1	2	1
450	1	0	31	1550	2	3	1	0	1	0	0	0	0	0	1	0.21	2.95	98	28.5	8.1	45	40.4	9.2	3.65	3.27	0.74	380		137	0	1	1	1	0	0	1	0	0	1	0	0	0	0	0	0	0
451	2	0	37	1750	2	3	0	0	1	0	0	0	0	0	0	15.06	3.82	141	42.1	5.88	41.9	36.3	10.8	2.47	2.14	0.63	363		136	0	1	0	1	0	0	0	0	0	1	1	0	0	1	0	0	0
452	2	0	35	2220	2	3	0	0	1	0	0	0	0	0	0	1.27	3.71	130	37.3	15.3	59.6	23.5	14.8	9.12	3.6	2.26	438		133	0	1	0	0	0	0	1	0	0	1	1	0	0	0	0	1	0
453	2	0	31	1630	2	3	0	0	1	0	0	0	0	0	0	1.22	3.15	107	33.1	5.69	32.2	48.5	11.3	1.83	2.77	0.64	247			0	1	0	0	0	0	0	0	0	1	1	0	0	0	0	0	0
454	1	0	32	1780	1	3	0	0	1	1	0	0	0	0	0	10.8	3.05	113	32.4	13.28	43.7	29.2	25.9	5.8	3.88	3.44	260	0.02	133	0	1	0	1	0	0	0	0	0	1	1	0	0	0	1	1	0
455	1	0	38	3650	2	3	0	0	1	0	0	0	0	0	0	0.22	4.82	158	47.5	14.97	58.5	31.6	8.5	8.76	4.73	1.28	396	0.5	138	0	1	0	1	0	0	0	0	0	1	1	0	0	0	0	0	0
456	1	0	33	1880	1	3	1	0	1	0	0	0	0	0	0	18.09	3.13	98	28.9	11.08	45.6	34.6	13.8	5.04	3.84	1.52	212		137	0	1	0	1	0	0	0	0	0	1	0	0	0	0	0	1	0
457	2	0	32	1390	2	3	0	0	1	0	0	0	0	0	0	1.26	3.41	126	36.6	9.27	39.1	39.6	10.2	3.62	3.67	0.95	365		139	0	0	1	0	0	0	0	0	0	1	0	0	0	0	0	0	0
458	1	0	29	1070	2	3	1	1	0	1	0	0	0	0	1	9.21	3.71	143	45.2	4.46	58.5	30.4	8.5	2.61	1.36	0.38	79	0.37	142	0	1	0	0	0	0	0	0	0	1	0	0	0	0	0	0	0
459	1	0	40	2970	2	2	0	0	1	0	0	0	0	0	0	36.88	4.02	134	40.3	10.93	64.4	21.5	10.5	7.04	2.35	1.15	263	0.02	133	0	1	0	1	0	1	0	0	0	1	0	0	0	0	0	0	0
460	2	0	33	2150	2	3	0	0	1	1	0	0	0	0	0	3.14	2.79	99	28.9	14.9	53.4	29.6	15.1	7.95	4.41	2.25	414		137	0	1	0	0	0	0	0	0	0	1	0	0	0	0	0	0	0
461	1	0	36	2270	2	3	0	0	1	0	0	0	0	0	0	0.54	3.58	121	35.7	10.66	51.3	28.8	112.3	5.47	3.07	1.31	350		136	0	1	0	0	0	0	0	0	0	1	0	0	0	0	0	0	0
462	1	0	34	2330	1	2	0	0	1	0	0	0	0	0	0	7.3	3.3	116	33.7	6.93	40.7	45.7	12.4	2.82	3.17	0.86	238	0.13	136	0	1	0	0	0	0	0	0	0	1	1	0	0	0	0	0	0
463	2	1	30	1200	2	3	1	1	0	0	0	1	0	0	1	1.34	2.93	103	30.8	9.54	77	21.7	0.9	7.34	2.07	0.09	201	1.54	132	0	2	1		0	0	0	1	0	1	0	0	0	0	1	0	0
464	1	1	37	3430	2	3	1	0	0	0	1	1	0	0	1	108.44	3.27	112	31.6	4.99	35.9	49.5	12.7	1.79	2.48	0.63	260	12.2	127	0	1	1	1	0	0	0	0	0	1	0	0	0	0	0	0	0
465	2	0	39	3510	1	3	0	0	1	0	0	0	0	0	0	4.28	4.88	178	52.7	9.02	50.8	27.4	16	4.57	2.47	1.45	20.7		137	0	1	0	0	0	0	0	0	0	1	0	0	0	0	0	0	0
466	2	0	31	1380	1	3	0	0	1	0	0	0	0	0	0	0.92	2.24	78	24	10.1	41.3	42.5	7.6	4.17	4.3	0.77	264		139	0	1	0	1	0	0	0	0	0	1	0	0	0	0	0	0	0
467	1	0	38	3120	2	2	1	0	1	0	1	0	0	0	0	0.99	4.15	146	41.6	5.24	18.3	71.1	8.8	0.96	3.72	0.46	145		136	0	1	0	0	0	0	0	0	0	1	0	0	0	0	0	0	0
468	2	0	38	3400	2	3	0	0	1	0	0	0	0	0	0	3.2	3.11	104	31	9.11	14.4	67.1	11.7	1.31	6.111	1.07	187	0.9	133	0	1	0	1	0	0	0	0	0	1	0	0	0	0	0	0	0
469	1	1	33	1780	2	3	1	1	0	0	1	1	0	0	1	18.35	2.49	85	25.2	3.33	64.3	28.2	6.8	2.14	0.94	0.23	397	3.32	134	0	1	0	0	0	1	0	1	0	1	1	0	0	0	1	0	0
470	2	0	36	2550	2	3	0	0	1	0	0	0	0	0	0	1.14	4.66	173	49.6	9.82	40.6	44.6	13.1	3.99	4.38	1.28	334	0.02	140	0	1	1	0	0	0	0	0	0	1	0	0	0	0	0	0	0
471	1	0	31	1100	2	3	0	0	1	0	0	0	0	0	0	6.86	2.08	79	23.2	7.23	45.3	36.4	11.2	3.28	2.64	0.81	289		138	0	1	0	1	0	0	0	0	0	1	0	0	0	0	0	0	0
472	1	0	32	1750	1	3	0	0	1	0	0	0	0	0	0	1.17	3.88	136	40.1	8.46	37.2	33	10.7	3.15	2.79	2.79	213		135	0	1	0	0	0	0	0	0	0	1	0	0	0	0	0	0	0
473	2	0	40	3700	1	2	0	0	1	1	0	0	0	0	0	70.26	4.38	148	43.2	6.53	65.3	26.1	4.9	4.27	1.7	0.32	83		137	0	0	0	0	0	0	0	0	0	1	0	0	0	0	0	0	0
474	1	0	40	4100	2	3	0	0	1	0	0	0	0	0	0	8.18	4.95	171	49.5	9.72	54.6	30.8	10.1	5.32	2.99	0.98	196		133	0	1	1	1	0	0	0	0	0	1	0	0	0	0	0	0	0
475	2	1	29	1530	2	3	3	1	0	1	1	1	0	0	1	86	3.49	128	37	7.11	75.5	23.7	0	5.37	1.68	0	396		134		3	1	2	0	0	0	1	0	1	0	0	0	1	0	0	0
476	1	0	35	1530	2	3	1	0	1	1	0	0	0	0	0	1.17	2.95	102	30	8.63	50.7	35.9	8.6	4.38	3.1	0.74	179	0.02	139	0	1	0	0	0	0	0	0	0	1	0	0	0	0	0	0	0
477	2	0	37	1710	2	3	0	0	1	0	0	0	0	0	0	2.43	3.34	116	34.1	10.77	41.5	46.8	7.4	4.47	5.04	0.8	433		135	0	2	1	0	0	1	0	0	0	1	0	0	0	0	0	0	0
478	1	1	38		1	3	3	1	0	0	1	1	0	0	1	145.83	2.56	76	21.5	25.39	78.4	15.9	5.7	19.89	4.04	1.46	74		124		3	0	1	0	0	0	0	0	1	0	0	0	0	0	1	0
479	1	0	33	1500	2	3	1	0	1	1	0	0	0	0	1	8.07	3.15	106	32.5	13.04	60.3	25.9	11.9	7.87	3.38	1.55	347		140	0	1	0	0	0	0	0	0	0	1	0	0	0	0	0	0	0
480	1	0	36	2560	2	3	0	0	1	1	0	0	0	0	1	25.49	3.49	123	34.9	6.83	43.4	48.8	6.7	2.97	3.33	0.46	246		140	0	1	1	1	0	1	0	0	0	1	1	0	0	0	0	0	0
481	1	0	34	2350	2	3	0	0	1	0	0	0	0	0	0	1.19	5.32	193	57	12.8	69.8	17.7	11.3	8.93	2.27	1.45	164		139	0	1	1	1	0	1	0	0	0	1	0	0	0	0	0	0	0
482	2	0	36	2420	2	3	0	0	1	0	0	0	0	0	0	0.81	3.62	106	31.8	5.29	38.8	49.9	8.8	2.06	2.64	0.46	351		136	0	0	0	0	0	0	0	0	0	1	0	0	0	0	0	0	0
483	2	0	39	3150	2	2	0	0	1	0	0	0	0	0	0	0.49	4.08	141	41.5	13.73	59	24.4	11	8.1	3.35	1.51	293	0.02	134	0	1	0	1	0	0	0	0	0	1	0	0	0	0	0	0	0
484	2	0	35	2400	2	3	0	0	1	0	0	0	0	0	0	0.74	3.17	116	3.8	9.59	56.2	28.2	10.7	5.39	2.7	1.03	456		138	0	3	0	0	0	0	0	0	0	1	0	0	0	0	1	0	0
485	1	0	29	1130	2	3	3	1	0	1	0	0	0	0	1	0.54	4.07	154	44.3	9.31	49.5	27.9	18.4	4.61	2.6	1.71	126		141	0	1	1	1	0	0	0	0	0	1	0	0	0	0	0	0	0
486	2	0	35	2200	2	3	0	0	1	0	0	0	0	0	0	28.39	3.62	100	41	18.26	67	22.4	9	12.21	4.1	1.65	368		132	0	1	1	1	0	1	0	0	0	1	0	0	0	0	0	0	0
487	2	0	38	3300	2	2	0	0	1	0	0	0	0	0	0	0.63	4.54	161	47.9	11.66	64.2	19	11.9	7.48	2.22	1.39	186		137	0	0	1	1	0	0	0	0	0	1	0	0	0	0	0	0	0
488	2	0	38	3100	1	2	0	0	1	0	0	0	0	0	0	0.67	3.92	133	39	9.94	30.1	58.1	10.2	3	5.76	1.02	388		134	0	1	0	1	0	0	0	0	0	1	0	0	0	0	0	0	0
489	1	0	37	2640	1	3	0	0	1	0	0	0	0	0	0	6.3	4.66	170	49	6.6	55.7	26.3	10.1	3.68	1.73	0.67	230	0.07	136	0	0	0	1	0	0	0	0	0	1	0	0	0	0	0	0	0
490	1	0	34	2180	2	3	1	0	1	0	0	0	0	0	0	0.41	3.91	139	41	10.71	42.8	47.4	6.4	4.56	5.07	0.69	249		137	0	1	0	0	0	0	0	0	0	1	0	0	0	0	0	0	0
491	2	0	35	2160	2	3	1	0	0	0	0	0	0	0	0	0.28	2.92	112	32.5	14.93	66.4	20.6	9.6	9.92	3.07	1.44	318		139	0	0	1	1	0	0	0	0	0	1	0	0	0	0	0	0	0
492	1	0	35	2320	2	3	0	0	1	0	0	0	0	0	0	1.12	3.26	121	35.7	8.8	60.3	20.4	16.4	5.32	1.79	1.44	254	0.02	141	0	1	0	2	0	0	0	0	0	1	1	0	0	1	0	0	0
493	1	0	30	1250	2	3	3	1	0	0	0	0	0	0	0	7.36	2.7	95	27.5	14.26	37.9	33.5	9.2	5.42	4.7	1.31	259		133	0	2	0	0	0	0	0	0	0	1	0	0	1	0	0	0	0
494	2	0	39	3320	2	3	0	0	1	0	0	0	0	0	0	1.9	4.59	153	44.8	11.29	52.8	32.9	10	5.96	3.72	1.14	355	0.02	140	0	3	0	0	0	0	0	0	0	1	0	0	0	0	0	0	0
495	1	0	38	3400	2	2	0	0	1	0	0	0	0	0	0	5.34	3.61	136	39.4	16.61	77.4	15.6	0.9	12.86	2.59	0.98	245	0.02	139	0	1	1	0	0	0	0	0	0	1	0	0	0	0	0	0	0
496	1	0	31	1400	2	2	1	0	1	0	0	0	0	0	0	4.72	3.31	112	317	7.5	33.4	55.3	8.5	2.5	4.15	0.64	306	0.06	142	0	2	0	1	0	0	0	0	0	1	0	0	0	0	0	0	0
497	2	0	39	3865	1	2	0	0	1	0	0	0	0	0	0	2.72	4.49	165	48.8	7.96	52.8	35.4	7.9	4.2	2.82	0.63	329		137	0	1	0	0	0	0	0	0	0	1	0	0	0	0	0	0	0
498	2	1	26	970	1	1	3	1	0	0	0	0	0	0	1	95.85	3.1	105	31.3	7.76	70.4	16.9	12.5	5.47	1.31	0.97	396	4.42	137	0	2	1	0	0	1	0	0	0	0						1	0
499	1	0	30	1750	2	3	0	0	1	0	0	0	0	0	0	0.02	3.26	118	33.4	10.07	53.5	33.7	9.7	5.38	3.39	0.98	219	0.04	137	0	1	0	0	0	0	0	0	0	1	0	0	0	0	0	0	0
500	2	0	33	2090	2	3	1	0	1	0	1	0	0	0	1	15.74	2.8	98	28.7	22.66	80.1	15.1	4.2	18.15	3.43	0.95	294	0.18	133	0	2	0	0	0	0	0	0	0	1	1	0	0	0	0	0	0
501	1	0	35	2190	2	3	0	0	1	0	0	0	0	0	1	1.42	3.13	118	33.3	12.52	45.8	46.9	5.7	5.73	5.88	0.71	315	0.02	136	0	0	1	0	0	0	0	0	0	1	0	0	0	0	0	0	0
502	1	0	32	1460	2	3	3	1	0	0	1	1	0	0	1	2.74	3.88	146	42.5	5.55	42.4	37.8	17.1	2.35	2.1	0.95	162	0.15	142	0	1	0	0	0	0	0	0	0	1	1	0	0	1	0	1	0
503	1	0	36	2610	2	2	0	1	0	0	0	0	0	0	0	0.2	2.92	100	28	9.13	37.6	47.9	5.4	3.43	4.37	0.49	417	0.04	134	0	1	0	0	0	0	0	0	0	1	1	0	0	0	0	0	0
504	1	0	31	1490	1	3	1	0	1	0	0	0	0	0	1	1.46	3.68	125	36.9	10.35	34.2	44.1	13.1	3.54	4.56	1.36	42		137	0	3	0	0	0	0	0	0	0	1	0	0	0	0	0	0	0
505	1	1	32	1680	2	3	1	0	0	1	0	1	0	0	1	8.83	4.13	170	49.9	1.67	4.6	41.4	3.1	0.92	0.69	0.05	99	0.05	137		2	1	0	0	0	0	0	0	1	0	0	0	0	1	0	0
506	1	1	29	1195	2	3	1	1	1	0	0	0	0	0	1	111.3	3.56	106	30.3	3.11	42	31.5	10.7	1.31	0.98	0.33	46	42.9	120	1	1	0	2	0	0	0	0	0							1	0
507	1	0	32	2230	2	3	1	0	1	0	0	0	0	0	1	50.72	2.43	84	24.1	9.76	31.1	48.7	16.6	3.3	3.04	4.75	274		140	0	3	1	0	0	1	0	0	0	1	0	0	0	0	0	1	0
508	1	1	34	1780	2	3	0	0	1	0	1	1	1	0	1	100.42	0.44	127	38.1	4.13	54	32.6	8.1	2.18	1.47	0.21	239	9.15	140	0	2	0	1	0	0	0	0	0	1	1	0	0	1	0	2	1
509	1	0	38	4000	2	3	0	0	1	0	0	0	0	0	0	0.6	4.07	137	38.8	13.45	49.2	1.9	11.9	6.11	5.86	1.48	383		133	0	1	0	0	0	0	0	0	0	1	0	0	0	0	0	0	0

## Sheet: data_dictionary
variable	description	coding/units
patient_id	Anonymized sequential ID (de-identified; replaces medical record number and name)	integer
sex	Sex	as recorded (see source coding)
surgery	Outcome: surgical intervention	1=surgery, 0=conservative
gestational_age_wk	Gestational age	weeks
birth_weight_g	Birth weight	grams
delivery_mode	Mode of delivery	1=vaginal, 2=cesarean
feeding_mode	Feeding pattern	1=breast milk, 2=formula (see source)
abdominal_distension	Abdominal distension	0=absent, >=1=present
worsening_distension	Worsening abdominal distension	0/1
bloody_stool	Bloody stool	0/1
vomiting	Vomiting	0/1
abdominal_tenderness	Abdominal tenderness	0/1
abdominal_guarding	Abdominal guarding	0/1
abdominal_mass	Abdominal mass	0/1
abdominal_wall_erythema	Abdominal-wall erythema	0/1
bowel_sounds	Bowel sounds	1=decreased, 2=increased
CRP_mg_L	C-reactive protein	mg/L
RBC	Red blood cell count	10^12/L
hemoglobin_g_L	Hemoglobin	g/L
hematocrit	Hematocrit	ratio/%
WBC_10e9_L	White blood cell count	10^9/L
neutrophil_pct	Neutrophil percentage	%
lymphocyte_pct	Lymphocyte percentage	%
monocyte_pct	Monocyte percentage	%
neutrophil_count	Neutrophil count	10^9/L
lymphocyte_count	Lymphocyte count	10^9/L
monocyte_count	Monocyte count	10^9/L
platelet_10e9_L	Platelet count	10^9/L
procalcitonin_ng_mL	Procalcitonin	ng/mL
sodium_mmol_L	Serum sodium	mmol/L
blood_culture	Blood culture	0=negative, 1=positive
AXR_intestinal_gas	AXR: intestinal gas	0=absent, >=1=present (binarized in analysis)
AXR_rigid_bowel_course	AXR: rigid bowel course	0/1
AXR_widened_interloop	AXR: widened interloop spacing	0/1
AXR_fixed_loop	AXR: fixed bowel loop	0/1
AXR_equivocal_intramural_gas	AXR: equivocal intramural gas	0/1
AXR_pneumatosis	AXR: pneumatosis intestinalis	0/1
AXR_portal_venous_gas	AXR: portal venous gas	0/1
AXR_pneumoperitoneum	AXR: pneumoperitoneum	0/1
US_intestinal_gas	US: intestinal gas	0/1
US_bowel_wall_thickening	US: bowel-wall thickening (>2.7 mm)	0/1
US_bowel_wall_ischemia	US: bowel-wall ischemia	0/1
US_equivocal_intramural_gas	US: equivocal intramural gas	0/1
US_pneumatosis	US: pneumatosis intestinalis	0/1
US_portal_venous_gas	US: portal venous gas	0/1
US_peritoneal_effusion	US: peritoneal effusion (any free fluid)	0/1
US_anechoic_effusion	US: anechoic effusion	0/1
